# Supplementary material for: Sequential intrahost evolution and onward transmission of SARS-CoV-2 variants
Source: Nat Commun. 2023 Jun 3;14:3235. doi: 10.1038/s41467-023-38867-x (PMC10239218; doi:10.1038/s41467-023-38867-x)
Supplement: Supplementary file 4 — Source Data [file 41467_2023_38867_MOESM4_ESM.xlsx]

## Sheet: GISAID sequences (Fig2a)
Author	n (strains)	publication title	journal	publication URL	strains
Zhang et al	1	A new coronavirus associated with human respiratory disease in China	unknown	https://dx.doi.org/10.1038/s41586-020-2008-3	Wuhan/Hu-1/2019
Gopi Patel et al	2	Introductions and early spread of SARS-CoV-2 in the New York City area	unknown	https://dx.doi.org/10.1101/2020.04.08.20056929	USA/NY1-PV08001/2020,USA/NY2-PV08100/2020
Weijun Chen et al	1	Genomic characterisation and epidemiology of 2019 novel coronavirus: implications for virus origins and receptor binding	unknown	https://dx.doi.org/10.1016/S0140-6736(20)30251-8	Wuhan/WH01/2019
Li et al	1	unknown	unknown	unknown	Cambodia/Kunming_kms-2/2020
Jeong-Min Kim et al	4	unknown	unknown	unknown	SouthKorea/KCDC07/2020,SouthKorea/KCDC2224/2020,SouthKorea/KCDC2594/2020,SouthKorea/KCDC2789/2020
PHE Covid Sequencing Team et al	19	unknown	unknown	unknown	England/PHEC-10E9A/2020,Bermuda/204990934/2020,Bermuda/204990933/2020,Bermuda/204990931/2020,Bermuda/205081286/2020,Bermuda/205081288/2020,Bermuda/204990915/2020,Bermuda/204990916/2020,Bermuda/204990922/2020,Bermuda/204990923/2020,England/PHEC-W30AWA50/2021,Ukraine/203100330/2020,Bermuda/205081304/2020,Ukraine/203100336/2020,England/PHEC-3H033HC5/2021,Ukraine/203100360/2020,Albania/210901058/2020…
Amirtharaj Francis et al	2	unknown	unknown	unknown	UnitedArabEmirates/skmc-920168117/2020,UnitedArabEmirates/skmc-227578/2020
Potdar et al	1	Full-genome sequences of the first two SARS-CoV-2 viruses from India	unknown	https://dx.doi.org/10.4103/ijmr.IJMR_663_20	India/MH-1-31/2020
Ying Tao et al	5	unknown	unknown	unknown	Guatemala/un-CDC-3536658-001/2020,Guatemala/un-CDC-3536660-001/2020,Guatemala/un-CDC-3536655-001/2020,Guatemala/un-CDC-3536654-001/2020,USA/WI-CDC-4065277-001/2021
Yamilka Diaz et al	18	unknown	unknown	unknown	Panama/GMI-PA356877/2020,Panama/GMI-PA344772/2020,Panama/GMI-PA426757/2020,Panama/GMI-PA349989/2020,Panama/GMI-PA396855/2020,Panama/GMI-PA387533/2020,Panama/GMI-PA398790/2020,Panama/GMI-PA425780/2020,Panama/GMI-PA430413/2020,Panama/GMI-PA363699/2020,Panama/GMI-PA354440/2020,Panama/GMI-PA571783/2020,Panama/GMI-PA572717/2020,Panama/GMI-PA461366/2020,Panama/GMI-PA451640/2020,Panama/GMI-PA451643/2020…
Danilo Franco et al	14	Early transmission dynamics, spread, and genomic characterization of SARS-CoV-2 in Panama.	unknown	https://www.medrxiv.org/content/10.1101/2020.07.31.20160929v1	Panama/339644/2020,Panama/328941/2020,Panama/328723/2020,Panama/328709/2020,Panama/328719/2020,Panama/329676/2020,Panama/329546/2020,Panama/329593/2020,Panama/329718/2020,Panama/332810/2020,Panama/336377/2020,Panama/333271/2020,Panama/336897/2020,Panama/337442/2020
Aubree Gordon et al	88	unknown	unknown	unknown	Nicaragua/MAN-200/2020,Nicaragua/MAN-47157/2021,Nicaragua/MAN-43097/2020,Nicaragua/MAN-43094/2020,Nicaragua/MAN-43093/2020,Nicaragua/MAN-65713/2021,Nicaragua/MAN-59735/2021,Nicaragua/MAN-65677/2021,Nicaragua/MAN-65676/2021,Nicaragua/MAN-9696_06/2021,Nicaragua/MAN-117644/2021,Nicaragua/MAN-102004/2021,Nicaragua/MAN-102185/2021,Nicaragua/MAN-75538/2021,Nicaragua/MAN-50785/2021,Nicaragua/MAN-57986/2…
Mak TM et al	2	unknown	unknown	unknown	Singapore/906/2020,Singapore/882/2020
Prystajecky Natalie et al	38	unknown	unknown	unknown	Canada/BC-BCCDC-12311/2020,Canada/BC-BCCDC-9830/2020,Canada/BC-BCCDC-4750/2020,Canada/BC-BCCDC-165539/2020,Canada/BC-BCCDC-397377/2020,Canada/BC-BCCDC-221971/2021,Canada/BC-BCCDC-267895/2021,Canada/BC-BCCDC-230763/2021,Canada/BC-BCCDC-215637/2021,Canada/BC-BCCDC-170798/2021,Canada/BC-BCCDC-189564/2021,Canada/BC-BCCDC-190773/2021,Canada/BC-BCCDC-178667/2021,Canada/BC-BCCDC-220936/2021,Canada/BC-BC…
Sahukhan et al	9	unknown	unknown	unknown	Fiji/FJ001/2020,Fiji/FJ666/2021,Fiji/FJ664/2021,Fiji/FJ016/2020,Fiji/FJ145/2021,Fiji/FJ777/2021,Fiji/FJ1075/2021,Fiji/FJ663/2020,Fiji/FJ665/2021
Butler et al	7	unknown	unknown	unknown	USA/NY-WCM-0175-1-P/2020,USA/NY-WCM-0351-1-P/2020,USA/NY-WCM-0558-1-N/2020,USA/NY-WCM-0398-1-P/2020,USA/NY-WCM-0481-2-P/2020,USA/NY-WCM-0533-1-P/2020,USA/NY-WCM-0531-1-P/2020
Krista Queen et al	3	unknown	unknown	unknown	USA/VT-CDC-03068154-001/2020,Jamaica/un-CDC-3088780-001/2020,USA/NY-CDC-2-3921617/2021
Cherng-Lih Perng et al	3	unknown	unknown	unknown	Taiwan/TSGH-34/2020,Taiwan/TSGH-57/2022,Taiwan/TSGH-63/2021
Francisco Duarte et al	100	unknown	unknown	unknown	CostaRica/03/2020,CostaRica/INC-0049/2020,CostaRica/INC-0255/2021,CostaRica/INC-0266/2021,CostaRica/INC-0195/2020,CostaRica/INC-0213/2020,CostaRica/INC-0085/2020,CostaRica/INC-0058/2020,CostaRica/INC-0040/2020,CostaRica/INC-0046/2020,CostaRica/INC-0176/2020,CostaRica/INC-0147/2020,CostaRica/INC-0128/2020,CostaRica/INC-0134/2020,CostaRica/INC-0135/2020,CostaRica/INC-0123/2020,CostaRica/INC-0157/20…
Cristian Peréz-Corrales et al	6	unknown	unknown	unknown	CostaRica/HNN-0348/2020,CostaRica/HNN-0359/2020,CostaRica/HNN-0357/2020,CostaRica/HNN-0358/2020,CostaRica/HNN-0356/2020,CostaRica/HNN-0345/2020
Bert Vanmechelen et al	1	A phylodynamic workflow to rapidly gain insights into the dispersal history and dynamics of SARS-CoV-2 lineages	unknown	https://dx.doi.org/10.1101/2020.05.05.078758	Belgium/GHB-03021/2020
Cynthia Vázquez et al	7	unknown	unknown	unknown	Paraguay/WOR12903A659/2020,Paraguay/WOR12903A828/2021,Paraguay/WOR12903A603/2021,Paraguay/WOR12903A620/2020,Paraguay/WOR12903A615/2020,Paraguay/631563/2021,Paraguay/30519/2021
Cecilia Salazar et al A	1	Multiple introductions, regional spread and local differentiation during the first week of COVID-19 epidemic in Montevideo, Uruguay	unknown	https://dx.doi.org/10.1101/2020.05.09.086223	Uruguay/UY-4/2020
Rodriguez-Maldonado Abril et al	1	unknown	unknown	unknown	Mexico/QUE-InDRE-18/2020
Gisela Barrera Badillo et al	1	Genomic analysis of early SARS-CoV-2 strains introduced in Mexico	unknown	https://dx.doi.org/10.1101/2020.05.27.120402	Mexico/QUE-InDRE-04/2020
Matthew Cotten et al	10	unknown	unknown	unknown	Uganda/UG034/2020,Uganda/UG104/2020,Uganda/UG348/2020,Uganda/UG090/2020,Uganda/UG330/2020,Uganda/UG374/2021,Uganda/UG494/2021,Uganda/UG215/2021,Uganda/UG384/2020,Uganda/UG448/2021
Chantal Akoua-Koffi et al	11	unknown	unknown	unknown	Coted-Ivoire/BKE0011/2020,Coted-Ivoire/BKE0880/2020,Coted-Ivoire/BKE0706/2020,Coted-Ivoire/BKE0104/2020,Coted-Ivoire/COV-BKE1145/bc61/2020,Coted-Ivoire/BKE0994/2020,Coted-Ivoire/BKE1548-bc83/2021,Coted-Ivoire/COV-BKE3100-bc37/2021,Coted-Ivoire/COV-BKE3727-bc93/2021,Coted-Ivoire/COV-BKE3833-bc88/2021,CotedIvoire/COV-BKE8516-bc86/2021
Kirsten St. George et al	92	unknown	unknown	unknown	USA/NY-Wadsworth-25458-01/2020,USA/NY-Wadsworth-161631-01/2020,USA/NY-Wadsworth-21017693-01/2020,USA/NY-Wadsworth-21001932-01/2020,USA/NY-Wadsworth-207556-01/2020,USA/NY-Wadsworth-21011056-01/2021,USA/NY-Wadsworth-209101-01/2020,USA/NY-Wadsworth-211722-01/2020,USA/NY-Wadsworth-211918-01/2020,USA/NY-Wadsworth-211734-01/2020,USA/NY-Wadsworth-211750-01/2020,USA/NY-Wadsworth-211749-01/2020,USA/NY-Wad…
Oluniyi P.E. et al A	1	SARS-CoV-2 Genomes from Nigeria Reveal Community Transmission, Multiple Virus Lineages and Spike Protein Mutation Associated with Higher Transmission and Pathogenicity	unknown	https://virological.org/t/sars-cov-2-genomes-from-nigeria-reveal-community-transmission-multiple-virus-lineages-and-spike-protein-mutation-associated-with-higher-transmission-and-pathogenicity/494	Nigeria/OS122-CV18/2020
Fatma Bayrakdar et al A	13	unknown	unknown	unknown	Turkey/HSGM-D440/2021,Turkey/HSGM-3361/2021,Turkey/HSGM-GF7654/2021,Turkey/HSGM-D25338/2021,Turkey/HSGM-F511/2021,Turkey/HSGM-F11389/2021,Turkey/HSGM-E3438/2021,Turkey/HSGM-E16940/2021,Turkey/HSGM-9085/2021,Turkey/HSGM-B16768/2021,Turkey/HSGM-GS2141/2022,Turkey/HSGM-F19803/2022,Turkey/HSGM-IST9/2020
Mounerou SALOU et al	10	unknown	unknown	unknown	Togo/C5622/2021,Togo/BMC-15240-20/2020,Togo/BMC-50-20/2020,Togo/BMC-1014-20/2020,Togo/BMC-27079-20/2020,Togo/TGS4/2020,Togo/C4410/2020,Togo/BMC-50407-20/2020,Togo/BMC-19125-20/2020,Togo/TGS18/2021
Adamou Lagare et al	2	unknown	unknown	unknown	Niger/MI-36/2020,Niger/M39A/2021
Aladje Balde et al	5	unknown	unknown	unknown	GuineaBissau/52LNSPGB/2020,GuineaBissau/JPLNSP0025/2021,GuineaBissau/74LNSPGB/2020,GuineaBissau/88LNSPGB/2020,GuineaBissau/16LNSPGB/2021
Lagare Adamou et al	8	unknown	unknown	unknown	Niger/2826/2020,Niger/55-20/2020,Niger/OIM-82/21,Niger/8084/2020,Niger/CE-1722/21,Niger/ZR-306/2020,Niger/145/2020,Niger/CS656/2021
Ngoi et al	3	unknown	unknown	unknown	Ghana/84162_S45/2020,Ghana/34927_S20/2020,Ghana/WACCBIP-GS21/2020
Kouriba et al	1	unknown	unknown	unknown	Mali/M002675/2020
Abdoul-Salam Ouedraogo et al	3	unknown	unknown	unknown	BurkinaFaso/2-053-1646/2020,BurkinaFaso/2306/2020,BurkinaFaso/1124/2020
Arsène Zongo et al	2	unknown	unknown	unknown	BurkinaFaso/LNRFHV_638/2020,BurkinaFaso/B05-2147/2020
Yadouleton et al	1	Diagnostics and spread of SARS-CoV-2 in Western Africa: An observational laboratory-based study from Benin	unknown	https://www.medrxiv.org/content/10.1101/2020.06.29.20140749v1	Benin/843/2020
Rong Liu et al	2	unknown	unknown	unknown	UnitedArabEmirates/0842/2020,UnitedArabEmirates/1072/2020
Mulenga Mwenda-Chimfwembe et al	15	unknown	unknown	unknown	Zambia/ZMB-1324/2020,Zambia/ZMB-229/2020,Zambia/ZMB-79826/2021,Zambia/ZMB-69571/2020,Zambia/ZMB-110079/2021,Zambia/ZMB-93775/2021,Zambia/ZMB-108160/2021,Zambia/ZMB-100296/2021,Zambia/ZMB-98262/2021,Zambia/ZMB-119161/2021,Zambia/ZMB-128376/2021,Zambia/ZMB-42393/2020,Zambia/ZMB-44954/2020,Zambia/ZMB-39770/2020,Zambia/ZMB-25267/2020
Elham Rizgalla et al	3	unknown	unknown	unknown	Sudan/N6778/2020,Sudan/N6735/2021,Sudan/N6753/2020
Marie-Astrid Vernet et al	5	unknown	unknown	unknown	CentralAfricanRepublic/24014/2020,CentralAfricanRepublic/23648/2020,CentralAfricanRepublic/24264/2021,CentralAfricanRepublic/24196/2021,CentralAfricanRepublic/24435/2021
Sokhoun Yann et al	4	unknown	unknown	unknown	Cambodia/126518/2020,Cambodia/VIR2107864/2021,Cambodia/VIR2118404/2021,Cambodia/298905/2021
Soares da Silva et al	7	unknown	unknown	unknown	Timor-Leste/TL27/2020,Timor-Leste/TL543/2021,Timor-Leste/TL393/2021,Timor-Leste/TL433/2021,Timor-Leste/TL661/2021,Timor-Leste/TL991/2021,Timor-Leste/TL36/2020
Savannah Mwesigwa et al	1	unknown	unknown	unknown	Uganda/MAKCHScov2/2020
Placide Mbala-Kingebeni et al A	16	unknown	unknown	unknown	DRC/214214/2021,Cameroon/CAM-207/2021,Congo/RC-414/2021,DRC/INRB-RDC-710/2021,DRC/11635/2020,Cameroon/CAM-188/2021,Chad/TCH-22/2021,Cameroon/CAM-197/2021,Chad/TCH-35/2021,Chad/TCH-29/2021,Chad/TCH-50/2021,Chad/TCH-016/2021,CentralAfricanRepublic/RCA-019/2022,DRC/INRB-RDC-985/2021,Chad/TCH-008/2022,DRC/867/2021
Nguyen Van Vinh Chau et al	1	unknown	unknown	unknown	Vietnam/HCMC-05044-02/2021
Rosenthal et al	9	unknown	unknown	unknown	USA/NY-QDX-854/2020,USA/NY-QDX-1890/2020,USA/NY-QDX-1993/2020,USA/NY-QDX-2714/2020,USA/NY-QDX-2483/2020,USA/NY-QDX-1965/2020,USA/NY-QDX-2467/2020,USA/CT-QDX-3402/2020,USA/NY-QDX-3359/2020
Carlos Cortes et al	4	unknown	unknown	unknown	EquatorialGuinea/253/2020,EquatorialGuinea/4634/2020,EquatorialGuinea/21591/2020,EquatorialGuinea/8844/2020
Alexandr Shevtsov et al	2	unknown	unknown	unknown	Kazakhstan/16537/2020,Kazakhstan/16173/2020
Abdaliyev Askar et al	3	unknown	unknown	unknown	Kazakhstan/7341/2020,Kazakhstan/7757/2021,Kazakhstan/3374/2020
Claudia Gonzalez et al	59	unknown	unknown	unknown	Panama/PA135133-GMI/2020,Panama/GMI-PAM86291/2021,Panama/GMI-PAM92225/2021,Panama/GMI-PAM93612/2021,Panama/GMI-PASEQ609/2021,Panama/GMI-PASEQ615/2021,Panama/M103476-GMI/2021,Panama/GMI-PASEQ605/2021,Panama/M136634-GMI/2022,Guyana/8167-GMI/2021,Panama/M100203-GMI/2021,Panama/M111233-GMI/2021,Panama/M110777-GMI/2021,Panama/M99804-GMI/2021,Panama/M104083-GMI/2021,Panama/M114454-GMI/2021,Panama/M1095…
Gonzalez Claudia et al	25	unknown	unknown	unknown	Panama/GMI-PA2382/2020,Panama/GMI-PA610388/2020,Panama/GMI-PA611077/2020,Panama/GMI-PA673512/2021,Panama/GMI-PA683085/2021,Panama/GMI-PA683227/2021,Panama/GMI-PA712469/2021,Panama/GMI-PA722349/2021,Panama/GMI-PAM2395/2021,Panama/GMI-PA712606/2021,Panama/GMI-PA725991/2021,Panama/GMI-PA610438/2020,Panama/GMI-PA610565/2020,Panama/GMI-PA610711/2020,Panama/GMI-PAM3153/2021,Panama/GMI-PA640800/2021,Pan…
Díaz Y et al	1	unknown	unknown	unknown	Panama/GMI-PA376271/2020
Paola Resende et al	137	unknown	unknown	unknown	Honduras/19179/2021,Bolivia/26960/2020,Guatemala/19521/2020,Guatemala/19522/2020,Guatemala/19529/2020,Guatemala/33915/2020,Guatemala/19533/2020,Guatemala/33893/2020,Haiti/34044/2020,Guatemala/33872/2020,Honduras/19162/2021,Bahamas/33829/2020,Bahamas/33835/2020,Bahamas/33830/2020,Bahamas/33833/2020,Haiti/34001/2020,Haiti/34037/2020,Haiti/34019/2020,Haiti/18249/2021,Haiti/34029/2020,Haiti/34030/202…
Henry Lee et al	267	unknown	unknown	unknown	USA/NY-PRL-0510_01B20/2021,USA/NY-PRL-0510_01B09/2021,USA/NY-PRL-2021_02_17_01O20/2021,USA/NY-PRL-2021_02_15_03B01/2021,USA/NY-PRL-2021_0611_51M16/2020,USA/NY-PRL-2021_0615_51D05/2021,USA/NY-PRL-2020_1229_01B05/2020,USA/NY-PRL-2021_0701_52D16/2020,USA/NY-PRL-2021_0702_51A12/2020,USA/NY-PRL-2021_0614_51B04/2021,USA/NY-PRL-2021_0702_51K24/2020,USA/NY-PRL-2021_0630_51G23/2020,USA/NY-PRL-2021_0625_52…
Nikita S. D. Sahadeo et al	166	unknown	unknown	unknown	Grenada/79566/2021,Barbados/50397/2020,Jamaica/63381/2021,TrinidadandTobago/TT6851/2020,Barbados/BRB50398/2020,Bermuda/51482/2020,SaintLucia/47891/2020,SaintLucia/47895/2020,SaintLucia/LCA47897/2020,AntiguaandBarbuda/74109/2021,AntiguaandBarbuda/74111/2021,SaintVincentandtheGrenadines/78958/2021,SaintVincentandtheGrenadines/78965/2021,SaintVincentandtheGrenadines/82987/2021,SaintVincentandtheGren…
César Roberto Conde Pereira et al	34	unknown	unknown	unknown	Guatemala/612/2021,Guatemala/745/2021,Guatemala/839/2021,Guatemala/750/2021,Guatemala/840/2021,Guatemala/619/2021,Guatemala/32984/2021,Guatemala/2561/2021,Guatemala/1956/2021,Guatemala/2174/2021,Haiti/63310029/2021,Haiti/63310045/2021,Haiti/63310099/2021,Guatemala/17856/2021,Guatemala/12523/2021,Guatemala/12457/2021,Guatemala/24001/2021,Guatemala/2153/2021,Guatemala/2552/2021,Guatemala/2612/2021,…
Ruth Vasquez et al	34	unknown	unknown	unknown	ElSalvador/INC-LNSP-010/2021,ElSalvador/INC-LNSP-008/2021,ElSalvador/INC-LNSP-006/2021,ElSalvador/INC-LNSP-041/2021,ElSalvador/INC-LNSP-004/2021,ElSalvador/INC-LNSP-013/2021,ElSalvador/INC-LNSP-005/2021,ElSalvador/INC-LNSP-014/2021,ElSalvador/INC-LNSP-047/2021,ElSalvador/INC-LNSP-015/2021,ElSalvador/INC-LNSP-011/2021,ElSalvador/INC-LNSP-012/2021,ElSalvador/INC-LNSP-019/2021,ElSalvador/INC-LNSP-03…
Consorcio Mexicano de Vigilancia Genómica (CoViGen-Mex). Authors (in alphabetical order): Julio Elias Alvarado-Yaah et al	42	unknown	unknown	unknown	Mexico/TAB_INER_IMSS_00805/2021,Mexico/NLE_INER_IMSS_1057/2021,Mexico/CMX-INER-IBT-0315/2020,Mexico/CMX-INER-IBT-0482/2020,Mexico/CMX-INER-IBT-0966/2020,Mexico/CMX-INER-IBT-1152/2020,Mexico/DUR_INER_IMSS_1670/2021,Mexico/ROO_INER_IMSS_2458/2021,Mexico/ROO_INER_IMSS_2947/2021,Mexico/CAM_INER_IMSS_2455/2021,Mexico/CAM_INER_IMSS_2985/2021,Mexico/TAM_INER_IMSS_1684/2021,Mexico/VER_INER_IMSS_3097/2021…
Ruth C Vasquez C et al	8	unknown	unknown	unknown	ElSalvador/Gorgas-15/2021,ElSalvador/Gorgas-4/2021,ElSalvador/Gorgas-68/2021,ElSalvador/Gorgas-77/2021,ElSalvador/111498-GMI/2021,ElSalvador/112091-GMI/2021,ElSalvador/771-GMI/2022,ElSalvador/Gorgas-53/2021
Mitzi Castro et al	42	unknown	unknown	unknown	ElSalvador/02-15/2021,Honduras/403313/2021,Honduras/321542/2021,Honduras/336319/2021,Honduras/373686/2021,Honduras/375028/2021,Honduras/402255/2021,Honduras/327649/2021,Honduras/316254/2021,Honduras/373278/2021,Honduras/378451/2021,Honduras/378448/2021,Honduras/36739-ICGES/2021,Honduras/26818-ICGES/2021,Honduras/1439146-ICGES/2021,Honduras/LNV484862-ICGES/2021,Honduras/481982-ICGES/2021,Honduras/…
Hilda Chinchilla et al	3	unknown	unknown	unknown	ElSalvador/02-68/2021,ElSalvador/02-77/2021,ElSalvador/02-53/2021
Alexander Kneubehl et al	31	unknown	unknown	unknown	Belize/CML-52/2021,Belize/CML-50/2021,Belize/CML-51/2021,Belize/CML-126/2021,Belize/CML-130/2021,Belize/CML-62/2021,Belize/CML-76/2021,Belize/CML-66/2021,Belize/CML-91/2021,Belize/CML-104/2021,Belize/CML-67/2021,Belize/CML-129/2021,Belize/CML-46/2021,Belize/CML-54/2021,Belize/CML-56/2021,Belize/CML-11/2021,Belize/CML-18/2021,Belize/CML-131/2021,Belize/CML-4/2021,Belize/CML-101/2021,Belize/CML-89/…
Ana S. Gonzalez-Reiche et al	65	unknown	unknown	unknown	USA/NY-MSHSPSP-PV37460/2021,USA/NY-MSHSPSP-PV34174/2021,USA/NY-MSHSPSP-PV38128/2021,USA/NY-MSHSPSP-PV38045/2021,USA/NY-MSHSPSP-PV13543/2020,USA/NY-MSHSPSP-PV17741/2020,USA/NY-MSHSPSP-PV16468/2020,USA/NY-MSHSPSP-PV19767/2020,USA/NY-MSHSPSP-PV16472/2020,USA/NY-MSHSPSP-PV17905/2020,USA/NY-MSHSPSP-PV12409/2020,USA/NY-MSHSPSP-PV15701/2020,USA/NY-MSHSPSP-PV14357/2020,USA/NY-MSHSPSP-PV17151/2020,USA/NY-…
Anthony Fries et al	8	unknown	unknown	unknown	Honduras/CM-USAFSAM-S4222/2021,UnitedArabEmirates/AZ-USAFSAM-S3096/2021,Iraq/USAFSAM-S076/2020,USA/SD-USAFSAM-S1497/2021,UnitedArabEmirates/AZ-USAFSAM-S4348/2021,Qatar/DA-USAFSAM-S5641/2021,Qatar/DA-USAFSAM-S14068/2022,Qatar/DA-USAFSAM-S15230/2022
Eduardo Arathoon et al	7	unknown	unknown	unknown	Guatemala/ASI02028/2021,Guatemala/ASI01011/2020,Guatemala/ASI01050/2020,Guatemala/ASI01031/2020,Guatemala/ASI01020/2020,Guatemala/ASI01104/2020,Guatemala/ASI03007/2021
Eduardo Arathon et al	17	unknown	unknown	unknown	Guatemala/ASI2040/2021,Guatemala/ASI2029/2021,Guatemala/ASI3066/2021,Guatemala/ASI4187/2021,Guatemala/ASI4226/2021,Guatemala/ASI4201/2021,Guatemala/ASI3037/2021,Guatemala/ASI4197/2021,Guatemala/ASI1119/2020,Guatemala/ASI4074/2021,Guatemala/ASI4430/2021,Guatemala/ASI4245/2021,Guatemala/ASI4362/2021,Guatemala/ASI4546/2021,Guatemala/ASI4254/2021,Guatemala/ASI4706/2021,Guatemala/ASI4287/2021
Gerhaldine Morazan et al	6	unknown	unknown	unknown	Belize/8414412/2021,Belize/8414663/2021,Belize/8414643/2021,Belize/8414846/2021,Belize/8415023/2021,Belize/8418215/2021
Erdem Şahin et al	2	unknown	unknown	unknown	Turkey/36_Ankara_GUMV_50722/2020,Turkey/Ankara_GUMV_42541/2020
Luz Helena Patiño et al	2	unknown	unknown	unknown	Colombia/GVI-163894/2020,Colombia/GUR-06580/2020
Robert Paulino-Ramirez et al	5	unknown	unknown	unknown	DominicanRepublic/ICGEB_UNIBE032.7/2020,DominicanRepublic/ICGEB_UNIBE032.2/2020,DominicanRepublic/ICGEB_UNIBE258/2020,DominicanRepublic/ICGEB_UNIBE051/2020,DominicanRepublic/ICGEB_UNIBE022/2020
Iglesias-Caballero et al	3	unknown	unknown	unknown	Andorra/202552/2020,Spain/GA-ISCIII-2017320/2020,Spain/MC-ISCIII-215090/2021
Laura Pérez-Lago et al	1	unknown	unknown	unknown	Spain/MD-IBV-004985/2020
Lobiuc Andrei et al.	1	unknown	unknown	unknown	Romania/ROSV_12278/2020
Leontina Banica et al	2	unknown	unknown	unknown	Romania/Suceava-31646/2020,Romania/Suceava-5710/2020
Pablo Tsukayama et al	10	unknown	unknown	unknown	Bolivia/SAN-UPCH-1069/2020,Bolivia/SAN-UPCH-1078/2020,Bolivia/SAN-UPCH-1020/2020,Peru/LIM-UPCH-1109/2020,Bolivia/SAN-UPCH-1034/2020,Bolivia/SAN-UPCH-1065/2020,Bolivia/SAN-UPCH-0995/2021,Peru/LIM-UPCH-0094/2020,Bolivia/SAN-UPCH-1008/2020,Bolivia/SAN-UPCH-1044/2020
Elisa Martró et al	1	unknown	unknown	unknown	Spain/CT-IBV-97009548/2020
Endre Gábor Tóth et al	8	unknown	unknown	unknown	Hungary/MH-9653/2020,Hungary/MH-8268/2020,Hungary/MH-13211/2020,Hungary/UD-91459/2020,Hungary/MH-642/2020,Hungary/US-32505w/2020,Hungary/UD-55426/2020,Hungary/HM-0125-313/2021
Sandrine Moreira et al	29	unknown	unknown	unknown	Canada/QC-1nIEOQ-7051631732/2021,Canada/QC-JUS-V5262953/2020,Canada/QC-1nKGZ-Q9052450/2020,Canada/QC-CHUM-2008002764A/2020,Canada/QC-1nKGZ-Q8021555/2020,Canada/Qc-JEW-Q8301801/2020,Canada/Qc-JEW-Q9030914/2020,Canada/Qc-JEW-Q9031098/2020,Canada/QC-CHUM-2009203286A/2020,Canada/QC-JUS-V5241908/2020,Canada/QC-HSCM-P8152632GP/2020,Canada/QC-L00363976001/2021,Canada/QC-L00463883001/2022,Canada/QC-L0045…
Idriss-Amine LAHLOU et al	1	unknown	unknown	unknown	Morocco/HMIMV-17E/2020
Adam Meijer et al	148	unknown	unknown	unknown	Netherlands/NH-RIVM-12659/2021,Aruba/AW-RIVM-10389/2020,Curacao/CW-RIVM-10366/2020,Curacao/CW-RIVM-21710/2020,Aruba/AW-RIVM-11610/2021,Netherlands/ZH-RIVM-20912/2020,Curacao/CW-RIVM-21734/2020,Curacao/CW-RIVM-21722/2020,Netherlands/NH-RIVM-10210/2020,SintMaarten/SX-RIVM-23208/2021,Netherlands/UT-RIVM-12126/2021,SintMaarten/SX-RIVM-32186/2021,SintMaarten/SX-RIVM-40525/2021,SintMaarten/SX-RIVM-1381…
Michael Carr et al	7	unknown	unknown	unknown	Ireland/KK-NVRL-72IRL11375/2020,Ireland/D-NVRL-71IRL86818/2020,Ireland/KE-NVRL-73IRL25898/2020,Ireland/D-NVRL-20ILR10846/2020,Ireland/G-NVRL-76IRL13842/2020,Ireland/D-NVRL-80IRL09078/2020,Ireland/D-NVRL-21IRL19249/2021
Anca-Lelia (Riza) Costache et al	11	unknown	unknown	unknown	Romania/DJ49877/2020,Romania/SC03541/2020,Romania/SC13969/2020,Romania/SC10676/2020,Romania/DJ60902/2021,Romania/SC08720/2020,Romania/DJ107668/2022,Romania/DJ107951/2022,Romania/SC06523/2020,Romania/DJ00618/2020,Romania/DJ72107/2021
D.Keckarević et al	3	unknown	unknown	unknown	Serbia/B-0812/2020,Serbia/SmedervskaPalanka-256737-2010/2020,Serbia/KosovskaMitrovica-A07438-3004/2020
Emilija Vasiliunaite et al	3	unknown	unknown	unknown	Lithuania/T-88/2020,Lithuania/T-919/2020,Lithuania/T_19/2020
Lukas Endler et al	13	unknown	unknown	unknown	Austria/CeMM2597/2020,Austria/CeMM3634/2021,Austria/CeMM6383/2021,Austria/CeMM2166/2020,Austria/CeMM1375/2020,env/Liechtenstein/CeMM3293/2021,env/Austria/CeMM20571/2021,Austria/CeMM22631/2022,Austria/CeMM1865/2020,Austria/CeMM1333/2020,Austria/CeMM5986/2021,Austria/CeMM12261/2021,Austria/CeMM9106/2021
Tom Koritnik et al	3	unknown	unknown	unknown	Slovenia/22-1246/2021,Slovenia/22-11123/2021,Slovenia/22-15718/2021
Alen Suljič et al	13	unknown	unknown	unknown	Slovenia/62948/2021,Slovenia/245155/2020,Slovenia/66683/2020,Slovenia/1844/2020,Slovenia/122695/2020,Slovenia/81414/2020,Slovenia/379108/2021,Slovenia/49676/2020,Slovenia/93482/2022,Slovenia/179391/2020,Slovenia/46673/2020,Slovenia/221318/2021,Slovenia/282368/2021
Kuzmanovska Maja et al	1	unknown	unknown	unknown	NorthMacedonia/8830/2021
Tim Roloff et al	7	unknown	unknown	unknown	Liechtenstein/UHB-4168696501/2020,Liechtenstein/UHB-0697145800/2020,Liechtenstein/UHB-715938400/2020,Switzerland/BE-UHB-43053634/2021,Switzerland/BS-UHB-42609412/2020,Switzerland/BS-UHB-42907821/2021,Liechtenstein/UHB-4208704401/2021
Irma Salimović-Bešić et al	2	unknown	unknown	unknown	BosniaandHerzegovina/KCUS21066/2021,BosniaandHerzegovina/KCUS32936/2021
Nagy et al	5	unknown	unknown	unknown	CzechRepublic/NRL_11544/2020,CzechRepublic/NRL_12236/2020,CzechRepublic/NRL_8459/2020,CzechRepublic/NRL_7942/2020,CzechRepublic/NRL-1090/2021
Leondios G. Kostrikis et al.	7	unknown	unknown	unknown	Cyprus/BMVUCY418/2020,Cyprus/BMVUCY691/2020,Cyprus/BMVUCY545/2020,Cyprus/BMVUCY734/2021,Cyprus/BMVUCY450/2020,Cyprus/BMVUCY239/2020,Cyprus/BMVUCY35/2020
Maria Szargut et al	1	unknown	unknown	unknown	Poland/KCZ134/2020
Radko Avi et al	4	unknown	unknown	unknown	Estonia/Cov7273/2021,Estonia/Cov1242/2020,Estonia/Cov0341/2020,Estonia/Cov10962/2021
Liidia Dotsenko et al	2	unknown	unknown	unknown	Estonia/16221207/2021,Estonia/2012290046/2020
Emmanouil Athanasiadis et al	14	unknown	unknown	unknown	Greece/110758/2020,Greece/73922/2020,Greece/6845/2020,Greece/2022033/2020,Greece/2028476/2020,Greece/312284/2021,Greece/291593/2021,Greece/316129/2021,Greece/331513/2022,Greece/6462/2020,Greece/210185/2021,Greece/104006/2021,Greece/176516/2021,Greece/H1875/2021
LAUBSCHER Florian et al.	1	unknown	unknown	unknown	Switzerland/GE-SNRCI-29943121/2020
Calum Walsh et al	1	unknown	unknown	unknown	Ireland/D-NVRL-20Z06343/2020
Marion Barbet et al A	150	unknown	unknown	unknown	SaintMartin/IPG-7350/2020,Mayotte/IPP00203/2021,SaintBarthelemy/IPG-7358/2020,Madagascar/IPM-06851/2021,Guadeloupe/IPP02977/2021,Guadeloupe/IPP02187/2021,Guadeloupe/IPP02962/2021,Guadeloupe/IPP02965/2021,Guadeloupe/IPP02182/2021,Guadeloupe/IPP02958/2021,Guadeloupe/IPP06247/2021,Guadeloupe/IPP06265/2021,Guadeloupe/IPP06267/2021,Guadeloupe/IPP06225/2021,Guadeloupe/IPP06226/2021,Guadeloupe/IPP06224/…
Maitane Aranzamendi Zaldumbide et al	1	unknown	unknown	unknown	Spain/PV-IBV-98005219/2020
Ana Carvajal et al	1	unknown	unknown	unknown	Spain/CL-IBV-97006218/2020
Lei Lanna Dancel et al	2	unknown	unknown	unknown	Philippines/PH-RITM-0064/2020,Philippines/PH-RITM-582/2020
WCMQ: Ayeda A. Ahmed et al	3	unknown	unknown	unknown	Qatar/QA-WCMQ_FD18272691/2020,Qatar/QA-WCMQ_FD18163138/2020,Qatar/QA-WCMQ_FD18190039/2020
Encarnacion Simarro Córdoba et al	1	unknown	unknown	unknown	Spain/CM-IBV-003886/2020
Daniel F Gudbjartsson et al	13	unknown	unknown	unknown	Iceland/905/2020,Iceland/5516/2020,Iceland/4066/2020,Iceland/6395/2020,Iceland/3891/2020,Iceland/9710/2021,Iceland/7206/2021,Iceland/11165/2021,Iceland/4184/2020,Iceland/4324/2020,Iceland/11407/2021,Iceland/11638/2021,Iceland/11837/2021
Celia Boukadida et al	3	unknown	unknown	unknown	Mexico/CMX-INER-0036/2020,Mexico/CMX-INER-0194/2020,Mexico/CMX-INER-0221/2020
"Carlos Cortes et al	1	unknown	unknown	unknown	EquatorialGuinea/47001/2020
Salome Hosch et al	8	unknown	unknown	unknown	EquatorialGuinea/71928/2020,EquatorialGuinea/98283/2021,EquatorialGuinea/78388/2021,EquatorialGuinea/70483/2020,EquatorialGuinea/C21093/2021,EquatorialGuinea/67900/2021,EquatorialGuinea/C10626/2021,EquatorialGuinea/61992/2021
Helena Kovaříková et al	2	unknown	unknown	unknown	CzechRepublic/FNHK-22001/2020,CzechRepublic/FNHK-16901/2020
Halimatou Diop Ndiaye et al	1	unknown	unknown	unknown	Senegal/Sc20-8206/2020
Abdul Karim sesay et al	13	unknown	unknown	unknown	Gambia/9735/2020,Gambia/NPHL-1212/2020,Gambia/S-283/2020,Gambia/23736/2020,Gambia/GC19-3438/2020,Gambia/PF8168/2021,Gambia/PF0133/2021,Gambia/48453/2021,Gambia/13593/2021,Gambia/44621/2021,Gambia/76316/2021,Gambia/PF5006/2021,Gambia/GBC0188/2021
Chaoran Chen et al	5	unknown	unknown	unknown	Switzerland/SO-ETHZ-521404/2020,Switzerland/VS-ETHZ-550902/2021,Switzerland/VD-ETHZ-35052086/2021,Switzerland/SO-ETHZ-481650/2021,Switzerland/BS-ETHZ-590274/2021
Petr Klempt et al	3	unknown	unknown	unknown	CzechRepublic/IAB20_016_101/2020,CzechRepublic/IAB20_016_089/2020,CzechRepublic/IAB20_016_029/2020
Ndongo Dia et al	4	unknown	unknown	unknown	Senegal/55752/2020,Senegal/003/2020,Senegal/016/2020,Senegal/9068/2020
Juan-Manuel Anaya et al	1	unknown	unknown	unknown	Colombia/DC-C100/2020
Issa Abu-Dayyeh et al	19	unknown	unknown	unknown	Jordan/MA-ALSR-2581/2020,Jordan/AM-ALSR-2579/2020,Jordan/Biolab017/2021,Jordan/Biolab0365/2021,Jordan/Biolab0239/2021,Jordan/Biolab0499/2021,Jordan/Biolab0619/2022,Jordan/Biolab0551/2021,Jordan/Biolab0293/2021,Jordan/Biolab0206/2021,Jordan/Biolab0071/2021,Jordan/Biolab0653/2022,Jordan/SEARCH-5399/2020,Jordan/SEARCH-5500/2020,Jordan/Biolab0151/2021,Jordan/AM-ALSR-5300/2020,Jordan/SEARCH-5466/2020,…
Sara Mfarrej et al	4	unknown	unknown	unknown	SaudiArabia/KAUST-MADINAH1677/2020,SaudiArabia/KAUST-Madinah51/2020,SaudiArabia/KAUST-RIYADH1261/2020,SaudiArabia/KAUST-JEDDAH572/2020
CIDM-PH et al.	3	unknown	unknown	unknown	Australia/NSW1455/2020,Australia/NSW523/2020,Australia/NSW1569/2021
Nancy Fayad et al	5	unknown	unknown	unknown	Lebanon/LAU-R216/2020,Lebanon/LAU-R57/2020,Lebanon/LAU-R95/2020,Lebanon/LAU-R336/2020,Lebanon/LAU-R19/2020
Ahmed Kandeil et al	1	unknown	unknown	unknown	Lebanon/LAU-R136/2020
SEARCH Alliance with Gisela Barrera Badillo et al	6	unknown	unknown	unknown	Mexico/BCN-SEARCH-102575/2020,Mexico/BCN-SEARCH-102639/2020,Mexico/BCN-SEARCH-102820/2020,Mexico/BCN-SEARCH-102938/2020,Mexico/BCN-SEARCH-102640/2020,Mexico/BCN-SEARCH-102651/2020
Claudia Wong-Arambula et al	16	unknown	unknown	unknown	Mexico/PUE-InDRE_190/2020,Mexico/NL-InDRE_122/2020,Mexico/GUA-InDRE_250/2021,Mexico/PUE-InDRE_FB13094_S1679/2021,Mexico/COL_InDRE_FB41424_S7512/2021,Mexico/CMX-InDRE_FD78068_S4420/2021,Mexico/HID-InDRE_FB19108_S4544/2021,Mexico/YUC_InDRE_FB12174_E31315854964_S12678/2022,Mexico/VER_InDRE_FB310_E30113221983_S10316/2021,Mexico/NLE_InDRE_FB3332_E19313859187_S11175/2022,Mexico/VER_InDRE_FB11379_E30315…
Authors from IBT et al	7	unknown	unknown	unknown	Mexico/GUA-InDRE-IBT-102/2020,Mexico/COL-InDRE-IBT-136/2020,Mexico/TLA-InDRE-IBT-71/2020,Mexico/CMX-INER-IBT-144/2020,Mexico/MOR-IBT-IMSS-472/2020,Mexico/CMX-InDRE-IBT-38/2020,Mexico/OAX-InDRE-IBT-19/2020
SEARCH Alliance San Diego with Idanya Rubi Serafin Higuera et al	3	unknown	unknown	unknown	Mexico/BCN-ALSR-8390/2020,Mexico/BCN-ALSR-8412/2020,Mexico/SEARCH-100774/2020
Angelica Cibrian et al	2	unknown	unknown	unknown	Mexico/GUA-06_LA_FB_05_0178/2020,Mexico/GUA-09_LA_FB_05_0249/2020
SEARCH Alliance San Diego with Idanya Rubí Serafín Higuera et al	1	unknown	unknown	unknown	Mexico/BCN-ALSR-2522/2020
Michael Zody et al	41	unknown	unknown	unknown	USA/NY-NYGC-4543-VTM1-JWYZ844/2021,Mexico/YUC-NYGC-65280-20/2020,Mexico/YUC-NYGC-63648-20/2020,Mexico/YUC-NYGC-63700-20/2020,USA/NY-NYGC-713-VTM1-OPOT801/2021,Mexico/YUC-NYGC-62184-20/2020,Mexico/YUC-NYGC-59923-20/2020,Mexico/YUC-NYGC-65584-20/2020,USA/NY-NYGC-348-VTM2-MULP993/2021,USA/NY-NYGC-3211-VTM1-WSYB358/2021,USA/NY-NYGC-3915-VTM3-FRAA918/2021,USA/NY-NYGC-2579-VTM2-JYBP330/2021,USA/NY-NYGC…
Jade Wang et al	53	unknown	unknown	unknown	USA/NY-NYCPHL-001081/2020,USA/NY-NYCPHL-001550/2020,USA/NY-NYCPHL-001916/2020,USA/NY-NYCPHL-000990/2020,USA/NY-NYCPHL-000962/2020,USA/NY-NYCPHL-000950/2020,USA/NY-NYCPHL-000611/2020,USA/NY-NYCPHL-000409/2020,USA/NY-NYCPHL-000834/2020,USA/NY-NYCPHL-000809/2020,USA/NY-NYCPHL-001517/2020,USA/NY-NYCPHL-001080/2020,USA/NY-NYCPHL-000542/2020,USA/NY-NYCPHL-001566/2020,USA/NY-NYCPHL-000898/2020,USA/NY-NY…
Jonathan Bard et al	41	unknown	unknown	unknown	USA/NY-UB-KSL-00076/2020,USA/NY-UB-KSL-00048/2020,USA/NY-UB-KSL-00058/2020,USA/NY-UB-KSL-00059/2020,USA/NY-UB-KSL-00072/2020,USA/NY-UB-KSL-00077/2020,USA/NY-UB-KSL-00075/2020,USA/NY-UB-KSL-00073/2020,USA/NY-UB-KSL-00080/2020,USA/NY-UB-KSL-00074/2020,USA/NY-UB-KSL-00083/2020,USA/NY-UB-KSL-00103/2020,USA/NY-UB-KSL-00113/2020,USA/NY-UB-ECPHL-01183/2020,USA/NY-UB-ECPHL-01175/2020,USA/NY-UB-ECPHL-0118…
Anna Majer et al	19	unknown	unknown	unknown	Canada/NS-NML-5504/2020,Canada/MB-NML-648/2020,Canada/MB-NML-2713/2020,Canada/MB-NML-6820/2020,Canada/UN-96054/2021,Canada/NL-NML-124059/2021,Canada/UN-138602/2021,Canada/SK-NML-194414/2021,Canada/SK-NML-284751/2021,Canada/UN-285580/2021,Canada/UN-281740/2021,Canada/UN-74208/2021,Canada/NS-NML-5531/2020,Canada/SK-RRPL-89414/2021,Canada/NS-NML-5485/2020,Canada/NS-NML-5490/2020,Canada/SK-NML-1581/2…
Mitchell et al	6	unknown	unknown	unknown	USA/NY-NA-20-135/2020,USA/NY-NA-20-138/2020,USA/NY-NA-20-205/2020,USA/NY-NA-20-207/2020,USA/NY-322-20-1/2020,USA/NY-NA-21-83/2021
Adriana Heguy et al	6	unknown	unknown	unknown	USA/NY-NYULH217/2020,USA/NY-NYULH1520/2020,USA/NY-NYULH1682/2020,USA/NY-NYULH1094/2021,USA/NY-NYULH5172/2022,USA/NY-NYULH1852/2021
Artem Nemudryi et al	2	unknown	unknown	unknown	USA/MT-BHDH-588/2020,USA/MT-BHDH-3482/2020
Danish Covid-19 Genome Consortia et al	7	unknown	unknown	unknown	Denmark/DCGC-2013/2020,Denmark/DCGC-2232/2020,Denmark/DCGC-1506/2020,Denmark/DCGC-1762/2020,Denmark/DCGC-5365/2020,Denmark/DCGC-1191/2020,Denmark/DCGC-6751/2020
Jan Richter et al	3	unknown	unknown	unknown	Cyprus/Cy044290/2020,Cyprus/Cy046280/2020,Cyprus/004/2020
Peter Bauer et al	2	unknown	unknown	unknown	Albania/Cento-30536457/2020,Guatemala/Cento-70022072/2020
Katherine Laiton-Donato et al	3	unknown	unknown	unknown	Colombia/BOG-INS-VG-231/2020,Colombia/CES-INS-87973/2020,Colombia/DC-INS-197/2020
J. Maximilian Fels et al	10	unknown	unknown	unknown	USA/NY-AECOM_133/2020,USA/NY-AECOM_107/2020,USA/NY-AECOM_106/2020,USA/NY-AECOM_112/2020,USA/NY-AECOM_098/2020,USA/NY-AECOM_099/2020,USA/NY-AECOM_115/2020,USA/NY-AECOM_108/2020,USA/NY-AECOM_110/2020,USA/NY-AECOM_113/2020
Gorova V et al	3	unknown	unknown	unknown	Lesotho/N3408/2020,Lesotho/N3423/2021,Lesotho/N3407/2020
Nathan Tucker et al	15	unknown	unknown	unknown	USA/NY-Wadsworth-200242-01/2020,USA/NY-Wadsworth-192866-01/2020,USA/NY-Wadsworth-192875-01/2020,USA/NY-Wadsworth-192870-01/2020,USA/NY-Wadsworth-200214-01/2020,USA/NY-Wadsworth-200243-01/2020,USA/NY-Wadsworth-192869-01/2020,USA/NY-Wadsworth-200222-01/2020,USA/NY-Wadsworth-200215-01/2020,USA/NY-Wadsworth-192867-01/2020,USA/NY-Wadsworth-192871-01/2020,USA/NY-Wadsworth-192865-01/2020,USA/NY-Wadswort…
Teemu Smura et al A	1	A doubt of multiple introduction of SARS-CoV-2 in Italy: A preliminary overview	unknown	https://dx.doi.org/10.1002/jmv.25773	Finland/FIN-25/2020
Angel Angelov et al	3	unknown	unknown	unknown	Congo/ROTC-Q001C113A0_2101TM-r1-027/2021,Congo/Q001C121AP_2101-TM-r1-035/2020,Congo/UKT-002/2020
Prof. Francine Ntoumi et al	2	unknown	unknown	unknown	Congo/ITM-072-2302A5/2021,Congo/ITM-069-6277/2021
Morais J et al	11	unknown	unknown	unknown	Angola/CERI-KRISP-K014940/2021,Angola/CERI-KRISP-K012638/2021,Angola/CERI-KRISP-K013525/2020,Angola/CERI-KRISP-K034652/2021,Angola/CERI-KRISP-K027581/2021,Angola/CERI-KRISP-K026835/2021,Angola/KRISP-K009709/2020,Angola/KRISP-K009700/2021,Angola/CERI-KRISP-K037001/2022,Angola/CERI-KRISP-K021579/2021,Angola/CERI-KRISP-K021593/2021
Samuel O. Oyola et al	9	unknown	unknown	unknown	DRC/ILRI_COVM00363/2020,DRC/ILRI_COVM00342/2021,DRC/ILRI_COVM00359/2020,DRC/ILRI_COVM00382/2021,DRC/ILRI_COVM02194/2021,DRC/ILRI_COVM01502/2021,Kenya/ILRI_COVC24968/2021,Kenya/ILRI_COVM01632/2021,Kenya/ILRI_KEMRI_02_91757/2021
Diallo Amadou et al	7	unknown	unknown	unknown	Senegal/28892/2020,Senegal/1825294/2020,Senegal/7007544/2021,Senegal/285662/2021,Senegal/259054/2021,Senegal/10009031/2021,Senegal/148460/2020
S. Calvignac-Spencer et al	1	unknown	unknown	unknown	CentralAfricanRepublic/249/2021
Fabien Rock Niama et al	4	unknown	unknown	unknown	Congo/RC-119/2021,Congo/RC-305/2021,Congo/RC-198/2021,Congo/RC-163/2021
Mfoutou Mapanguy Claujens Chastel et al	2	unknown	unknown	unknown	Congo/FCRM-44-A32-07-07/2021,Congo/FCRM-57-A24-19-04/2021
Georgi Merhi et al	4	unknown	unknown	unknown	Lebanon/QIB-10/2020,Lebanon/QIB-834/2021,Lebanon/QIB-206/2021,Lebanon/QIB-47/2021
An-Ting Liou et al	1	unknown	unknown	unknown	Taiwan/KMU-1/2020
Gunadi et al	1	unknown	unknown	unknown	Indonesia/YO-UGM-00061/2020
Joseph Fauver et al	13	unknown	unknown	unknown	DominicanRepublic/Yale-5471/2021,DominicanRepublic/Yale-5461/2021,DominicanRepublic/Yale-5475/2021,DominicanRepublic/Yale-6273/2021,DominicanRepublic/Yale-5452/2021,DominicanRepublic/Yale-6299/2021,DominicanRepublic/Yale-5360/2021,DominicanRepublic/Yale-5392/2021,DominicanRepublic/Yale-5507/2021,DominicanRepublic/Yale-5504/2021,DominicanRepublic/Yale-5408/2021,DominicanRepublic/Yale-5479/2021,Dom…
Xiang Zhao et al	2	unknown	unknown	unknown	Kashgar/IVDC-01-01/2020,Liaoning/IVDC-04/2020
Ilker Karacan et al	1	unknown	unknown	unknown	Turkey/IST-GLAB-003/2020
Esther Babady et al	20	unknown	unknown	unknown	USA/NY-COV-910/2020,USA/NY-MSK-3190/2020,USA/NY-COV-901/2020,USA/NY-COV-908/2020,USA/NY-COV-904/2020,USA/NY-COV-907/2020,USA/NY-COV-906/2020,USA/NY-COV-888/2020,USA/NY-COV-892/2020,USA/NY-COV-903/2020,USA/NY-COV-898/2020,USA/NY-COV-890/2020,USA/NY-COV-882/2020,USA/NY-MSK-2690/2020,USA/NY-COV-884/2020,USA/NY-COV-683/2020,USA/NY-MSK-2953/2021,USA/NY-4948/2022,USA/NY-MSK-2807/2020,USA/NY-MSK-2066/20…
Eberhardt et al	1	unknown	unknown	unknown	Argentina/PAIS-E0012/2020
Oluniyi P.E. et al B	10	unknown	unknown	unknown	Nigeria/AK-CV271/2020,Cameroon/CV441/2020,Nigeria/OS-CV301/2020,Cameroon/CV417/2020,Cameroon/CV420/2020,Nigeria/FC-CV545/2020,Nigeria/LA-CV265/2020,Nigeria/OS-CV296/2020,Nigeria/CV630/2020,Nigeria/OS-CV304/2020
Massab Umair et al	10	unknown	unknown	unknown	Pakistan/NIH-70/2020,Pakistan/NIH-63/2020,Pakistan/NIH-22/2020,Pakistan/NIH-51/2020,Pakistan/NIH-B27-S17/2021,Pakistan/NIH-B24-S16/2021,Pakistan/NIH-B20-S16/2021,Pakistan/NIH-B43-S7/2022,Pakistan/NIH-52/2021,Pakistan/NIH-S15/2021
Xiaoyun Ren et al	9	unknown	unknown	unknown	NewZealand/20CV0463/2020,NewZealand/20CV0211/2020,NewZealand/20CV0065/2020,NewZealand/20CV0563/2020,NewZealand/20CV0363/2020,NewZealand/20VR3066/2020,NewZealand/20VR3828/2020,NewZealand/21CV0029/2020,NewZealand/21CV0032/2021
Roshdy et al	2	unknown	unknown	unknown	Egypt/CPHL-NRC-10/2020,Egypt/C-CEIRS-19MOH/2020
Markus Antwerpen et al	3	unknown	unknown	unknown	Afghanistan/IMB07966/2020,Afghanistan/IMB07958/2020,Afganistan/IMB15486/2021
Chouikha Anissa et al	4	unknown	unknown	unknown	Tunisia/H-8051/2021,Tunisia/B-2284/2021,Tunisia/F-1158/2021,Tunisia/Q-7373/2021
Elena Gasich et al	5	unknown	unknown	unknown	Belarus/MI-RII-MH11337S/2020,Belarus/MI-RII-MH11353S/2020,Belarus/HM-RRPCEM-6138/2020,Belarus/HM-RRPCEM-5148/2020,Belarus/MI-RRCEM-Sars_Cov_Vis_68/2021
Maria Aguero-Rosenfeld et al A	19	unknown	unknown	unknown	USA/NY-NYUMC622/2020,USA/NY-NYUMC332/2020,USA/NY-NYUMC834/2020,USA/NY-NYUMC645/2020,USA/NY-NYUMC444/2020,USA/NY-NYUMC567/2020,USA/NY-NYUMC234/2020,USA/NY-NYUMC767/2020,USA/NY-NYUMC891/2020,USA/NY-NYUMC350/2020,USA/NY-NYUMC366/2020,USA/NY-NYUMC394/2020,USA/NY-NYUMC290/2020,USA/NY-NYUMC524/2020,USA/NY-NYUMC328/2020,USA/NY-NYUMC835/2020,USA/NY-NYUMC628/2020,USA/NY-NYUMC386/2020,USA/NY-NYUMC349/2020
Knezevic et al	13	unknown	unknown	unknown	Serbia/Novi_Sad-32611903/2020,Serbia/Belgrade-3578680109/2021,Serbia/Belgrade-J8558010208/2021,Serbia/K191037_0112/2021,Serbia/Belgrade-3485952507/2021,Serbia/Belgrade-3714650410/2021,Serbia/J907058_3011/2021,Serbia/Belgrade-K625887_1402/2022,Serbia/Belgrade-2972550801/2021,Serbia/Belgrade-J2261930903/2021,Serbia/Belgrade-3191630904/2021,Serbia/Belgrade-1937551502/2021,Serbia/Gornji_Milanovac-330…
Gage Moreno et al	2	unknown	unknown	unknown	USA/NY-UW-584/2020,USA/NY-UW-1351/2020
Alexiev et al	19	unknown	unknown	unknown	Bulgaria/21BG-NC_A000076/2020,Bulgaria/21BG-EU_000642_Pl7/2021,Bulgaria/21BG-NC_A000034/2020,Bulgaria/21BG-EU_000296_Pl4/2021,Bulgaria/21BG-EU_006329_Pl58/2021,Bulgaria/21BG-EU_011624_Pl111/2021,Bulgaria/22BG-EU_014767_Pl138/2022,Bulgaria/21BG-EU_004173_Pl35/2021,Bulgaria/21BG-EU_008900_Pl84/2021,Bulgaria/21BG-EU_008420_Pl80/2021,Bulgaria/22BG-EU_014258_Pl135/2021,Bulgaria/21BG-NC_A000043/2020,Bu…
Suppiah J et al	6	unknown	unknown	unknown	Malaysia/IMR_WC94764/2020,Malaysia/IMR_5316/2020,Malaysia/IMR-CV139206/2020,Malaysia/IMR_35575/2021,Malaysia/IMR_CV02822/2021,Malaysia/IMR-WI119/2020
Pavitra Roychoudhury et al	7	unknown	unknown	unknown	USA/NY-UW-5500136/2020,USA/NY-UW-5500114/2020,USA/NY-UW-5500974/2020,USA/NY-UW-5500804/2020,Armenia/UW-ARM37/2020,Armenia/UW-ARM22/2020,Armenia/UW-ARM6/2020
Victor M Corman et al	38	unknown	unknown	unknown	Belarus/ChVir21859/2020,Germany/BE-ChVir-W1652-8241/2020,BosniaandHerzegovina/ChVir7387/2020,CzechRepublic/ChVir1630/2020,Germany/SH-ChVir21817/2020,Montenegro/ChVir-1268662002/2020,Moldova/ChVir7776/2020,BosniaandHerzegovina/ChVir7350/2020,Kosovo/ChVir25780_24/2021,Albania/un-ChVir25862_04/2021,Kyrgyzstan/ChVir26576_14/2021,Kyrgyzstan/ChVir26576_19/2021,Moldova/un-ChVir25847/2021,Moldova/un-ChVi…
Al Safar et al	6	unknown	unknown	unknown	UnitedArabEmirates/3667/2020,UnitedArabEmirates/3211/2020,UnitedArabEmirates/4347/2020,UnitedArabEmirates/3965/2020,UnitedArabEmirates/2084/2020,UnitedArabEmirates/1393/2020
Rola Husni et al	2	unknown	unknown	unknown	Lebanon/S20_S37/2020,Lebanon/MD5_S5/2020
Salman Al-Sabah et al	3	unknown	unknown	unknown	Kuwait/SKS00115-JAH/2020,Kuwait/JAH3092406/2021,Kuwait/JAH2851/2021
Pradip Gyanwali et al	2	unknown	unknown	unknown	Nepal/STM-118/2020,Nepal/2097/2020
Alberto Paniz-Mondolfi et al	1	unknown	unknown	unknown	Venezuela/VEN-95072/2020
Loureiro CL et al	2	unknown	unknown	unknown	Venezuela/12MZ/2020,Venezuela/8LR/2020
Nathalia Ballesteros et al	1	unknown	unknown	unknown	Colombia/AMA-GUR-06733/2020
Shakeel et al	2	unknown	unknown	unknown	Pakistan/JRCGR-KHI45/2020,Pakistan/JRCGR-KHI18/2020
Alosaimi et al	1	unknown	unknown	unknown	SaudiArabia/583/2020
Fetouma Doudou et al	1	unknown	unknown	unknown	Algeria/512/2021
Sarah Belkalem et al	8	unknown	unknown	unknown	Algeria/204/2021,Algeria/12031/2020,Algeria/131655/2020,Algeria/142249/2020,Algeria/34055/2021,Algeria/79735/2021,Algeria/96150/2020,Algeria/90959/2020
Teemu Smura et al B	13	unknown	unknown	unknown	Finland/9SS15B11/2020,Finland/26MR7CE2_S241/2020,Finland/8LS12D10/2020,Finland/15ES15BE1/2020,Finland/17A88S23/2020,Finland/26MayS26C51/2020,Finland/3KS4G31/2020,Finland/P-16848/2021,Finland/9298/2021,Finland/12145/2021,Finland/P13466/2021,Finland/VI-1628/2022,Finland/12DS13CC7/2020
McHugh M et al	1	unknown	unknown	unknown	England/MILK-9A7FBA/2020
Broňa Brejová et al	3	unknown	unknown	unknown	Slovakia/UKBA-607/2020,Slovakia/UKBA-209/2020,Slovakia/UKBA-1123/2021
Viktória Hodorová et al	3	unknown	unknown	unknown	Slovakia/UKBA-317/2020,Slovakia/UKBA-204/2020,Slovakia/UKBA-201/2020
Tony Wawina-Bokalanga et al	9	unknown	unknown	unknown	Belgium/rega-10141372/2020,Belgium/rega-0427611/2020,Belgium/rega-0617913/2020,Oman/rega-OM-158/2021,Oman/rega-OM-227/2021,Belgium/rega-0528690/2020,Belgium/rega-12111382/2020,Belgium/rega-7256/2021,Oman/rega-OM-68/2021
Keith Durkin et al	7	unknown	unknown	unknown	Belgium/ULG-11468/2020,Belgium/ULG-11212/2021,Belgium/ULG-11044/2020,Belgium/ULG-21045/2021,Belgium/ULG-10969/2020,Belgium/ULG-10321/2020,Belgium/ULG-12406/2021
Anthony LEVASSEUR et al	5	unknown	unknown	unknown	France/PAC-MEPHI-2385/2020,France/PAC-IHU-11170_Illu1/2020,France/PAC-IHU-0830/2020,France/PAC-IHU-14215_Nova1/2020,France/PAC-MEPHI-1913/2020
Madlen Stange et al	1	unknown	unknown	unknown	Switzerland/BS-UHB-42480701/2020
Nadia Rodrigues et al	2	unknown	unknown	unknown	CaboVerde/PortoNovo_11533/2020,CaboVerde/PortoNovo_14021/2020
Anke Wienecke-Baldacchino et al	26	unknown	unknown	unknown	Luxembourg/LNS2878387/2020,Luxembourg/LNS9564556/2020,Luxembourg/LNS0681882/2020,Luxembourg/LNS9315114/2021,Luxembourg/LNS9831720/2021,Luxembourg/LNS9322962/2020,Luxembourg/LNS0000001/2020,Luxembourg/LNS2848109/2020,Luxembourg/LNS8400852/2020,Luxembourg/LNS0614526/2021,Luxembourg/LNS6136335/2021,Luxembourg/LNS2518727/2021,Luxembourg/LNS6607565/2021,Luxembourg/LNS2685068/2021,Luxembourg/LNS1668756…
G Zahra et al	9	unknown	unknown	unknown	Malta/MDxMDH387/2021,Malta/MDxMDH506/2021,Malta/MDxMDH517/2021,Malta/MDxMDH1084/2022,Malta/MDxMDH645/2021,Malta/MDxMDHO103/2022,Malta/MDxMDHO28/2021,Malta/MDxMDH477/2021,Malta/MDxMDH262/2021
Marc Noguera-Julian et al	1	unknown	unknown	unknown	Spain/CT-HUGTiPM003KH2F11/2021
Antonin Bal et al	11	unknown	unknown	unknown	Tahiti/HCL021013314001/2021,Tahiti/HCL021013300701/2020,France/PDL-SC647/2020,France/ARA-11980/2020,Monaco/HCL021015273401/2021,France/NAQ-HCL021121418801/2021,France/NAQ-HCL021192303301/2021,France/OCC-HCL021147197801/2021,France/ARA-HCL722000345101/2022,France/ARA-SC2039/2020,Monaco/HCL021025809501/2021
Radhakrishnan V. S et al	1	unknown	unknown	unknown	India/DL-NCDC-90985/2020
Yang Song2* et al	1	unknown	unknown	unknown	Beijing/IVDC-06/2020
Jezzy R Dewantari et al	1	unknown	unknown	unknown	Indonesia/JI-ITDua-35767NT/2020
Habiba Al Safar et al	2	unknown	unknown	unknown	UnitedArabEmirates/BTC-5104/2021,UnitedArabEmirates/BTC-4973/2021
Sero et al	1	unknown	unknown	unknown	Vanuatu/VAN002/2021
Susapu et al	2	unknown	unknown	unknown	PapuaNewGuinea/PNG1909/2021,PapuaNewGuinea/PNG641/2021
Son Nguyen et al	1	unknown	unknown	unknown	Australia/QLD1616/2021
Lydia V. Panggalo et al	1	unknown	unknown	unknown	Indonesia/SR-EIJK-NIHRD-0314/2021
Chan Chia Jui et al	7	unknown	unknown	unknown	Malaysia/UNIMAS-CRC0222/2021,Malaysia/UNIMAS-17080/2021,Malaysia/UNIMAS-16908/2021,Malaysia/UNIMAS-B11912/2021,Malaysia/BSHMIRI002/2021,Malaysia/UNIMAS-B10964/2021,Malaysia/UNIMAS-B12980/2022
Anna Christina Brazia et al	1	unknown	unknown	unknown	Indonesia/SU-GSILab-EOCRU-581616/2021
Frilasita A Yudhaputri et al	1	unknown	unknown	unknown	Indonesia/JA-EIJK-RSRM-151/2021
Fadilah et al	1	unknown	unknown	unknown	Indonesia/JK-GS-FKUINIHRD-0289/2021
Kumbu et al	11	unknown	unknown	unknown	PapuaNewGuinea/PNG2775/2021,PapuaNewGuinea/PNG1524/2021,PapuaNewGuinea/PNG2874/2021,PapuaNewGuinea/PNG5417/2021,PapuaNewGuinea/PNG6205/2021,PapuaNewGuinea/PNG4117/2021,PapuaNewGuinea/PNG6885/2021,PapuaNewGuinea/PNG7242/2022,PapuaNewGuinea/PNG7914/2022,PapuaNewGuinea/PNG7600/2022,PapuaNewGuinea/PNG7160/2021
Jilini et al	4	unknown	unknown	unknown	SolomonIslands/SOL011/2021,SolomonIslands/SOL004/2020,SolomonIslands/SOL003/2020,SolomonIslands/SOL002/2020
Son Nguyen et al.	1	unknown	unknown	unknown	PapuaNewGuinea/QLD-PNG-95/2021
Mikhaylov et al	7	unknown	unknown	unknown	Kazakhstan/KZY-CSP-9154_S49/2020,Russia/MOW-CSP-3-2-R_S6/2020,Russia/SPE-CSP-178_S27/2020,Russia/PNZ-CSP-18003_S18/2020,Russia/MOW-CSP-CSP3_S2/2020,Russia/PRI-CSP-EPIC-28026_S144/2020,Kazakhstan/KZY-CSP-21088_S61/2020
Rahul P Salunke et al	1	unknown	unknown	unknown	SaudiArabia/KAUST-MADINAH893/2020
Andani Eka Putra et al	1	unknown	unknown	unknown	Indonesia/SB-95-FKUA/2020
Tze Minn Mak et al	11	unknown	unknown	unknown	Singapore/1402/2020,Singapore/35/2021,Singapore/245-2/2021,Singapore/541/2021,Singapore/1767/2021,Singapore/1533/2021,Singapore/1341/2021,Singapore/1042/2020,Brunei/6/2020,Singapore/1078/2020,Singapore/164/2021
Hidayat Trimarsanto et al	1	unknown	unknown	unknown	Indonesia/JB-EIJK150/2021
Ahmed Al Harrasi et al	2	unknown	unknown	unknown	Oman/520005754/2020,Oman/520262093/2020
Maqsud Hossain et al	1	unknown	unknown	unknown	Bangladesh/NGRI-R4-1/2020
Sanjay Kapadia et al	1	unknown	unknown	unknown	India/GJ-GBRC348a/2020
Zigui Chen et al	3	unknown	unknown	unknown	HongKong/CUHK-NC8519/2020,HongKong/CUHK-NC9198/2020,HongKong/CUHK-NC2167/2020
Gilman Kit-Hang Siu et al	11	unknown	unknown	unknown	HongKong/HK-HKPU-PU21MM006744/2021,HongKong/HKPU-10898/2021,HongKong/HKPU-11588/2021,HongKong/HKPU-05352/2020,HongKong/HKPU-11800/2021,HongKong/HKPU-04980/2020,HongKong/HKPU-11920/2021,HongKong/HK-HKPU-12943/2022,HongKong/HK-HKPU-PU22MV025019/2022,HongKong/HK-HKPU-PU22TM234803/2022,HongKong/HKPU-02979/2020
T.C. Kwong et al	1	unknown	unknown	unknown	HongKong/VM21016632/2021
Pragya Yadav et al	1	unknown	unknown	unknown	India/CH-ICMR-MCL_4023_5629/2020
Allison McGeer et al	7	unknown	unknown	unknown	Canada/ON-PPS-00419/2020,Canada/ON-PPS-00175/2020,Canada/ON-S1444/2020,Canada/ON-S1423/2020,Canada/ON-S1512/2020,Canada/ON-S1581/2020,Canada/ON-S1806/2020
Mahesh S. Dhar1* et al	1	unknown	unknown	unknown	India/UT-65137-CSIR-IGIB/2020
Goletić Š. et al	2	unknown	unknown	unknown	BosniaandHerzegovina/VFS-UNSA-LMGFI022/2021,BosniaandHerzegovina/VFS-UNSA-LMGFI014/2020
Zohreh Fattahi et al	6	unknown	unknown	unknown	Iran/GRC-G33954/2020,Iran/GRC-R10093-Tehran-LaB/2020,Iran/GRC-T9258/2020,Iran/GRC-R14419-Tehran-LaB/2021,Iran/GRC-TI-01-129-Tehran-IRAN/2021,Iran/GRC-13428-Tehran-LaB/2021
J Yavarian et al	1	unknown	unknown	unknown	Iran/Tehran-055M/2020
Irfan et al	2	unknown	unknown	unknown	Pakistan/JRCGR_SCV-52_IBGE-04/2020,Pakistan/JRCGR_SCV-97_QTA-01/2021
Zahra Ahmadi et al	2	unknown	unknown	unknown	Iran/9GS/2020,Iran/AQ2227/2022
Foster et al	4	unknown	unknown	unknown	Australia/NSW2910/2020,Australia/NSW-SAVID-2570/2020,Australia/NSW-R0454/2021,Australia/NSW4006/2021
Htay Htay Tin et al	1	unknown	unknown	unknown	Myanmar/99789-20/2020
Oo et al	1	unknown	unknown	unknown	Myanmar/DSMRC-006/2021
Kim-Kee Tan et al	2	unknown	unknown	unknown	Malaysia/TIDREC-CVD-20-14789/2020,Malaysia/TIDREC-CVD-21-2542/2021
Mohd Noor Mat Isa et al	1	unknown	unknown	unknown	Malaysia/MGI-DNALAB1/2020
Jiratchaya Puenpa et al	1	unknown	unknown	unknown	Thailand/Bangkok_CU1351/2021
Kamolthip Atsawawaranunt et al	1	unknown	unknown	unknown	Thailand/SamutSakhon-CONI-0355/2020
Kuo-Chien Tsao et al	3	unknown	unknown	unknown	Taiwan/CGMH-CGU-36/2020,Taiwan/CGMH-CGU-46/2021,Taiwan/CGMH-CGU-81/2021
Meiling Zhang et al	2	unknown	unknown	unknown	Yunnan/02/2020,Yunnan/YN-14/2021
Kathrine Stene-Johansen et al	20	unknown	unknown	unknown	Norway/2557/2020,Norway/3293/2020,Norway/3025/2020,Norway/2355/2020,Norway/0744/2021,Norway/6590/2020,Norway/4797/2020,Norway/08611/2021,Norway/34022/2021,Norway/15715/2021,Norway/30255/2021,Norway/18427/2022,Norway/10158/2022,Norway/220/2022,Norway/1728/2020,Norway/2996/2020,Norway/2757/2020,Norway/08445/2021,Norway/7195/2020,Norway/15051/2021
Bas Oude Munnink et al	7	unknown	unknown	unknown	Netherlands/Gelderland_114/2020,Netherlands/ZH-EMC-305/2020,Netherlands/ZH-EMC-367/2020,Suriname/SR-30/2020,Netherlands/ZH-EMC-967/2020,Netherlands/ZH-EMC-743/2020,Netherlands/OV-EMC-73/2020
Paulino-Ramírez et al	17	unknown	unknown	unknown	DominicanRepublic/UNIBE82/2020,DominicanRepublic/UNIBE34/2020,DominicanRepublic/UNIBE207/2020,DominicanRepublic/UNIBE114/2020,DominicanRepublic/UNIBE290/2021,DominicanRepublic/UNIBE310/2021,DominicanRepublic/UNIBE37/2020,DominicanRepublic/UNIBE74/2020,DominicanRepublic/UNIBE81/2020,DominicanRepublic/UNIBE70/2020,DominicanRepublic/UNIBE71/2020,DominicanRepublic/UNIBE110/2020,DominicanRepublic/UNIB…
Biazzo et al	2	unknown	unknown	unknown	Malta/BAL-Sliema-9/2020,Malta/BAL-Sliema-1/2020
Khan et al	1	unknown	unknown	unknown	Pakistan/KPK-KUST-SJTU/2020
David A Fitzpatrick et al	1	unknown	unknown	unknown	Ireland/U-MAY-000046/2020
Zaed et al	1	unknown	unknown	unknown	Bahrain/Hu-1/2020
AlWasti et al	2	unknown	unknown	unknown	Bahrain/340286642_S20_L001/2020,Bahrain/090000572_S16_L001/2020
Grayo Solene et al	6	unknown	unknown	unknown	Guinea/Conakry_IPG17370/2021,Guinea/Conakry_IPG16489/2020,Guinea/Conakry_IPG13451/2020,Guinea/Conakry_IPG14996/2020,Guinea/Conakry_21193/2021,Guinea/Conakry_IPG18068/2021
Antoine Dara et al	1	unknown	unknown	unknown	Mali/M00960/2020
Olawoye et al	8	unknown	unknown	unknown	BurkinaFaso/CV1893/2021,Somalia/CV1189/2020,Somalia/CV1161/2020,Somalia/CV1236/2020,BurkinaFaso/CV1773/2020,Nigeria/CV2424/2021,Somalia/CV1232/2020,BurkinaFaso/CV1718/2020
Weldemariam et al	1	unknown	unknown	unknown	Ethiopia/39650/2020
Catherine E. Arnold et al	16	unknown	unknown	unknown	Djibouti/NAMRU3_E108/2020,Djibouti/NAMRU3_EB1/2020,Djibouti/NAMRU3_A07/2020,Djibouti/NAMRU3-DFA30/2021,Djibouti/NAMRU3_014/2020,Somalia/NAMRU3_Mog_46/2021,Djibouti/NAMRU3_A176/2021,Djibouti/NAMRU3-B150/2021,Djibouti/NAMRU3_CL1/2020,Djibouti/NAMRU3_E06/2020,Djibouti/NAMRU3_C775/2021,Djibouti/NAMRU3_C675/2021,Djibouti/NAMRU3_E294_2/2021,Djibouti/NAMRU3_NL038/2021,Djibouti/NAMRU3_SOTF_EA57/2021,Soma…
Alemayehu et al	1	unknown	unknown	unknown	Ethiopia/AH-002/2020
Molalegne Bitew et al	1	unknown	unknown	unknown	Ethiopia/ICGEB-S7/2021
Tomaž Mark Zorec et al	1	unknown	unknown	unknown	Slovenia/V0-24263/2020
Jasmina Vranes et al	5	unknown	unknown	unknown	Croatia/52091_ID1647_8/2020,Croatia/52103_ID1647_20/2020,Croatia/IGA-66-139319-P/2020,Croatia/IGA-10-12352/2021,Croatia/IGA-36-86949/2020
Stern Lab et al	1	Full genome viral sequences inform patterns of SARS-CoV-2 spread into and within Israel	unknown	https://dx.doi.org/10.1101/2020.05.21.20104521	Israel/2086001/2020
Jing Zhang et al	5	unknown	unknown	unknown	Belize/un-CDC-3595771-001/2020,Belize/un-CDC-3595772-001/2020,Guatemala/un-CDC-3536653-001/2020,Belize/un-CDC-3595766-001/2020,Belize/un-CDC-3595760-001/2020
Souissi et al	1	unknown	unknown	unknown	Tunisia/TUN_ADAGE_EZ504/2020
Sylvie Behillil et al	1	unknown	unknown	unknown	France/IDF-8589/2020
Mélanie Albert et al	3	unknown	unknown	unknown	Algeria/G0640_2265/2020,Algeria/G38029-8861/2020,Algeria/G35155-8850/2020
Githinji G. et al 2020 et al	2	Introduction and local transmission of SARS-CoV-2 cases in Kenya	unknown	https://virological.org/t/introduction-and-local-transmission-of-sars-cov-2-cases-in-kenya/497	Kenya/S304/2020,Kenya/C2469/2020
Susann Handrick et al	1	unknown	unknown	unknown	Tunisia/23-MHT_22/2020
Matt Storey et al	2	unknown	unknown	unknown	NewZealand/20VR2017/2020,NewZealand/20VR1773/2020
Lemieux et al	2	unknown	unknown	unknown	USA/MA-MGH-03116/2020,USA/MA-MGH-03013/2020
Mili Sheth et al	11	unknown	unknown	unknown	NorthernMarianaIslands/MP-CDC-2-3831005-/2020,USA/RI-CDC-2-4782648/2021,USA/LA-CDC-2-4513251/2021,USA/NY-CDC-2-5128907/2021,USA/NY-CDC-2-5440660/2021,Palau/PW-CDC-2-5064293/2021,NorthernMarianaIslands/CDC-2-4972183/2021,USA/NY-CDC-2-5097748/2021,NorthernMarianaIslands/MP-CDC-2-5800634/2022,USA/NY-CDC-2-5699688/2022,U.S.VirginIslands/VI-CDC-2-5693070/2022
Ae Kyung Park et al	13	unknown	unknown	unknown	SouthKorea/KDCA0054/2020,SouthKorea/KDCA0968/2020,SouthKorea/KDCA11347/2021,SouthKorea/KDCA2031/2021,SouthKorea/KDCA0586/2020,SouthKorea/KDCA0200/2020,SouthKorea/KDCA0290/2020,SouthKorea/KDCA3833/2021,SouthKorea/KDCA4586/2021,SouthKorea/KDCA10042/2021,SouthKorea/KDCA14210/2021,SouthKorea/KDCA15886/2021,SouthKorea/KDCA2873/2021
Prameet M. Sheth et al	1	unknown	unknown	unknown	Canada/ON-OICR-SLB2827/2020
Gisela Barrera-Badillo et al	2	unknown	unknown	unknown	Mexico/GUA-InDRE-19/2020,Mexico/NLE-InDRE-59/2020
Wurie et al	2	unknown	unknown	unknown	SierraLeone/SL01/2020,SierraLeone/SL09/2021
Anderson et al	1	unknown	unknown	unknown	USA/NY-QDX-143/2020
Vanda Pharmaceuticals et al	2	unknown	unknown	unknown	USA/NY-VAN4606/2020,USA/VAN4606/2020
Mustapha M. Mustapha et al	1	unknown	unknown	unknown	USA/PA-99/2020
Maria Aguero-Rosenfeld et al B	3	Sequencing identifies multiple, early introductions of SARS-CoV2 to New York City Region	unknown	https://dx.doi.org/10.1101/2020.04.15.20064931	USA/NY-NYUMC128/2020,USA/NY-NYUMC203/2020,USA/NY-NYUMC196/2020
Hidalgo-Miranda A et al	2	unknown	unknown	unknown	Mexico/CMX-INMEGEN-11/2020,Mexico/CMX-INMEGEN-05-01-213/2021
Cedro-Tanda A et al	14	unknown	unknown	unknown	Mexico/CMX-INMEGEN-03-10-04/2020,Mexico/CMX-INMEGEN-03-11-110/2020,Mexico/CMX-INMEGEN-34-103/2021,Mexico/MEX-INMEGEN-39-186/2021,Mexico/CMX-INMEGEN-39-80/2021,Mexico/CMX-INMEGEN-38-39/2021,Mexico/CMX-INMEGEN-36-47/2021,Mexico/ROO-INMEGEN-69-25/2022,Mexico/MEX-INMEGEN-66-12/2022,Mexico/VER-INMEGEN-47-282/2021,Mexico/JAL-INMEGEN-50-150/2021,Mexico/JAL-INMEGEN-50-138/2021,Mexico/SIN-INMEGEN-51-194/2…
König et al	1	unknown	unknown	unknown	Argentina/PAIS-C0020/2020
Fernández et al	3	unknown	unknown	unknown	Argentina/PAIS-G0116/2020,Argentina/PAIS-G0008/2020,Argentina/PAIS-G0197/2021
Victoria Posner et al	1	unknown	unknown	unknown	Argentina/PAIS-H0183/2020
Baumeister E. et al	10	unknown	unknown	unknown	Argentina/INEI011618/2020,Argentina/INEI111838/2021,Argentina/INEI116145/2021,Argentina/INEI114504/2021,Argentina/INEI120290/2022,Argentina/INEI117533/2022,Argentina/INEI106547/2021,Argentina/INEI106720/2021,Argentina/INEI095283/2020,Argentina/INEI097697/2020
Peralta AV et al	2	unknown	unknown	unknown	Argentina/PAIS-C0046/2020,Argentina/PAIS-C0217/2021
María Delia Foussal et al	1	unknown	unknown	unknown	Argentina/PAIS-E0166/2021
Galia Zaide et al	1	unknown	unknown	unknown	Israel/ISR_NH_GD2_0714/2020
Leanne Mortimer et al	1	unknown	unknown	unknown	Canada/ON-E29/2020
Neta Zuckerman et al	13	unknown	unknown	unknown	Israel/CVL_40899/2020,Israel/CVL-n-5853/2020,Israel/CVL-20392/2021,Israel/CVL-22698/2021,Israel/CVL-n896/2020,Israel/CVL1196/2020,Israel/CVL-751ngs/2020,Israel/CVL-246ngs/2020,Israel/CVL-7929/2021,Israel/CVL-13376/2021,Israel/CVL-5914/2021,Israel/CVL-14785/2021,Israel/CVL-13290/2021
Celestin Godwe et al	1	unknown	unknown	unknown	Cameroon/R040/2020
Murat Karamese et al	1	unknown	unknown	unknown	Turkey/KU-016/2020
Péter Urbán et al	1	unknown	unknown	unknown	Hungary/SRC-00419/2020
Juan José Guadalupe et al	2	unknown	unknown	unknown	Ecuador/USFQ-182/2020,Ecuador/USFQ-161/2020
Goba et al	1	unknown	unknown	unknown	SierraLeone/KGH-G-8548/2020
Taboada Ramírez Blanca. Ramirez-Gonzalez Ernesto et al	1	unknown	unknown	unknown	Mexico/GRO-InDRE-10/2020
Margaret Black et al	1	Sequencing identifies multiple, early introductions of SARS-CoV2 to New York City Region	unknown	https://dx.doi.org/10.1101/2020.04.15.20064931	USA/NY-NYUMC12/2020
Alexandra Popa et al A	3	unknown	unknown	unknown	Austria/CeMM1007/2020,Austria/CeMM0501/2020,Austria/CeMM0574/2020
Graham J. Britton et al	4	unknown	unknown	unknown	USA/NY-MH001832/2020,USA/NY-ISMMS-MH001832N/2020,USA/NY-MH001827/2020,USA/NY-ISMMS-MH001827N/2020
Sanders Kevin et al	8	unknown	unknown	unknown	CaboVerde/Santiago_26206/2021,CaboVerde/Santiago_31612/2021,CaboVerde/Maio-36162/2021,CaboVerde/Santiago-33063/2021,CaboVerde/SL6970/2021,CaboVerde/43920/2021,CaboVerde/SL0069/2022,CaboVerde/Praia_4731/2021
Aristide Berenger Ako AKO et al	5	unknown	unknown	unknown	Coted-Ivoire/209778-cv100/2021,Coted-Ivoire/IPCI-cv334/2021,Coted-Ivoire/IPCI-cv323/2021,Coted-Ivoire/IPCI-cv485/2021,CotedIvoire/ECOV347171-cv018/2021
Air Comodor Dr J. Chimedza et al	7	unknown	unknown	unknown	Zimbabwe/CERI-KRISP-K011531/2021,Zimbabwe/CERI-KRISP-K011670/2020,Zimbabwe/CERI-KRISP-K011567/2021,Zimbabwe/CERI-KRISP-K021365/2021,Zimbabwe/CERI-KRISP-K027238/2021,Zimbabwe/CERI-KRISP-K027254/2021,Zimbabwe/CERI-KRISP-K021540/2021
Nalia Ismael et al	10	unknown	unknown	unknown	Mozambique/INS-K011866/2021,Mozambique/INS-K007922/2020,Mozambique/CERI-KRISP-K025854/2021,Mozambique/CERI-KRISP-K032761/2021,Mozambique/CERI-KRISP-K030807/2021,Mozambique/CERI-KRISP-K030802/2021,Mozambique/CERI-KRISP-K030833/2021,Mozambique/INS-K007956/2020,Mozambique/INS-K008136/2021,Mozambique/INS-K011797/2020
Amoako DG et al	11	unknown	unknown	unknown	SouthAfrica/NICD-N00401/2020,SouthAfrica/NICD-N4555/2021,SouthAfrica/NICD-N00274/2020,SouthAfrica/NICD-R13434/2021,SouthAfrica/NICD-N12949/2021,SouthAfrica/NICD-R12466/2021,SouthAfrica/NICD-N39330/2022,SouthAfrica/NICD-N38074/2022,SouthAfrica/NICD-N33636/2022,SouthAfrica/NICD-N22447/2021,SouthAfrica/NICD-N3385/2020
Muleya W et al	2	unknown	unknown	unknown	Zambia/ZMBID_6290/2021,Zambia/ZMBID_6761/2020
Njouom Richard et al	3	unknown	unknown	unknown	Cameroon/Yaounde-21V-06804/2021,Cameroon/Dschang-20v-6624/2020,Cameroon/Ebolowa-20v-13057/2020
Soile Blomqvist et al	10	unknown	unknown	unknown	Finland/THL-202117255/2021,Finland/THL-202111800/2021,Finland/THL-202102167/2021,Finland/THL-202105022/2021,Finland/THL-202109053/2021,Finland/THL-202128442/2021,Finland/THL-202128133/2021,Finland/THL-202211666/2022,Finland/THL-202134954/2021,Finland/THL-202206846/2022
BRC: Fatiha M. Benslimane et al	10	unknown	unknown	unknown	Qatar/QA-QU_18-5-3-C10/2021,Qatar/QA.QU_18.12.B7/2021,Qatar/QA.QU_18.18.C7/2021,Qatar/QA-QU_12-11-B3/2020,Qatar/QA-QU_07-2-E3/2020,Qatar/QA-QU_12-10-C2/2020,Qatar/QA.QU_18.19.D5/2021,Qatar/QA.QU.18.26.G11/2021,Qatar/QA.QU..20.7.B6/2021,Qatar/QA-QU_02-2-46/2020
Yvan Butera et al	7	unknown	unknown	unknown	Rwanda/NRLNAT4017/2021,Rwanda/NRLNAT3066/2021,Rwanda/NRLNAT4113/2021,Rwanda/NRLNAT1082/2020,Rwanda/NRLNAT2054/2020,Rwanda/NRLNAT2073/2020,Rwanda/NRLNAT1073/2020
Francis A. Tablizo et al	6	unknown	unknown	unknown	Philippines/PH-PGC-24843/2021,Philippines/PH-PGC-20030/2021,Philippines/PH-PGC-01224/2020,Philippines/PH-PGC-05790/2020,Philippines/PH-PGC-07754/2021,Philippines/PH-PGC-02181/2021
Lifeng Li et al	2	unknown	unknown	unknown	China/AP100/2021,China/AP62/2020
Cynthia P. Saloma et al	5	unknown	unknown	unknown	Philippines/PH-PGC-47833/2021,Philippines/PH-PGC-78358/2021,Philippines/PH-PGC-102328/2021,Philippines/PH-PGC-62551/2021,Philippines/PH-PGC-53715/2021
Sikhulile Moyo et al	12	unknown	unknown	unknown	Botswana/R16B32_BHP_AAB45939/2021,Botswana/R16B49_BHP_CV1602906/2021,Botswana/R16B63_BHP_CV1601065/2021,Botswana/R34B73_BHP_787495/2021,Botswana/R19B30_BHP_AAB70029/2021,Botswana/R31B76_BHP_000742777/2021,Botswana/R29B84_BHP_000732907/2021,Botswana/R44B75_BHP_00084920/2021,Botswana/R114B32_BHP_2722004131/2022,Botswana/R106B18_BHP_AAC77487/2022,Botswana/R59B48_BHP_AAC44121/2021,Botswana/R68B38_BHP…
Kefentse Arnold Tumedi et al	5	unknown	unknown	unknown	Botswana/BOT364055/2020,Botswana/BOT328620/2021,Botswana/1217-IN1660/2020,Botswana/BOT0455/2020,Botswana/BOT4161/2020
Maphalala G et al	7	unknown	unknown	unknown	Eswatini/N6818/2021,Eswatini/N10450/2021,Eswatini/N21870/2021,Eswatini/N13458/2021,Eswatini/N22782/2021,Eswatini/N28472/2021,Eswatini/N10446/2021
Giandhari Jennifer et al	2	unknown	unknown	unknown	SouthAfrica/KRISP-K016737/2021,SouthAfrica/KRISP-K020312/2021
Saaed Khan et al	1	unknown	unknown	unknown	Pakistan/DUHS01/2021
Githinji G. et al	19	unknown	unknown	unknown	Seychelles/G38723/2021,Seychelles/SS458/2021,Kenya/C4497/2020,Kenya/KLS2/2020,Kenya/SS777/2021,Kenya/SS2116_19_0/2021,Seychelles/SS468/2021,Seychelles/SS3590/2021,Seychelles/SS2657/2021,Comoros/SS3802/2021,Comoros/SS5390/2021,Kenya/C106202/2021,Kenya/SS8014/2022,Kenya/SS8016/2022,Kenya/SS6907/2022,Kenya/SS7451/2022,Seychelles/SS5582/2021,Seychelles/G9497/2020,Kenya/SS2938/2021
Kathleen Subramoney et al	2	unknown	unknown	unknown	SouthAfrica/NCV18/2020,SouthAfrica/NCV742/2022
Joseph Francis Wamala et al	7	unknown	unknown	unknown	SouthSudan/UG572/2021,SouthSudan/UG319/2021,SouthSudan/UG573/2021,SouthSudan/UG421/2021,SouthSudan/UG422/2021,SouthSudan/UG693/2021,SouthSudan/UG695/2021
Maphalala GP et al	1	unknown	unknown	unknown	Eswatini/N2787/2020
Mvula B et al	3	unknown	unknown	unknown	Malawi/KRISP-K010154/2020,Malawi/CERI-KRISP-K015356/2020,Malawi/CERI-KRISP-K027072/2021
Tonney Nyirenda et al	4	unknown	unknown	unknown	Malawi/COM-SEQ8394/2021,Malawi/COM-SEQ6176/2020,Malawi/COM-SEQ6103/2020,Malawi/COM-SEQ6678/2020
Catherine Anscombe et al	5	unknown	unknown	unknown	Malawi/MLW-00440/2021,Malawi/MLW-00232/2021,Malawi/MLW-00254/2021,Malawi/MLW-00476/2022,Malawi/MLW-00300/2021
Christian Utpatel et al	2	unknown	unknown	unknown	Mozambique/COV-2293-A1941/2021,Mozambique/COV-2235-A1883/2021
Mohammad Enayet Hossain et al	2	unknown	unknown	unknown	Bangladesh/icddrb-063248/2021,Bangladesh/icddrb-G125822/2021
Md. Murshed Hasan Sarkar et al	2	unknown	unknown	unknown	Bangladesh/BCSIR-NILMRC-702/2021,Bangladesh/BCSIR-SUST-21/2021
CHRF Bangladesh Genomics Team et al	3	unknown	unknown	unknown	Bangladesh/CHRF-0250/2021,Bangladesh/CHRF-GSB09-062/2021,Bangladesh/CHRF-GSB05-054/2021
Alwasti et al	9	unknown	unknown	unknown	Bahrain/600117570/2021,Bahrain/921000123/2021,Bahrain/23899742/2021,Bahrain/21921706329/2021,Bahrain/21921866399/2021,Bahrain/21342636491/2021,Bahrain/340654690/2020,Bahrain/250182770_S11_L001/2020,Bahrain/341726172/2021
Sameh Trabelsi et al	3	unknown	unknown	unknown	Tunisia/202129459/2021,Tunisia/47035/2021,Tunisia/35049/2021
Christian Ranaivoson et al	3	unknown	unknown	unknown	Madagascar/LA2M-113456/2021,Madagascar/LA2M-69934/2021,Madagascar/IPM-62034/2021
Norosoa Razanajatovo et al	10	unknown	unknown	unknown	Madagascar/IPM-02015A/2021,Madagascar/IPM-03111/2020,Madagascar/IPM-38680/2020,Madagascar/IPM-03692/2020,Madagascar/IPM-25173/2020,Madagascar/IPM-33368/2020,Madagascar/IPM-20009/2020,Madagascar/IPM-06256/2020,Madagascar/IPM-31909/2020,Madagascar/IPM-00496/2021
Iyaloo Constantinus et al	1	unknown	unknown	unknown	Namibia/CERI-KRISP-K022499/2021
Antonio Orduña-Domingo et al	4	unknown	unknown	unknown	Spain/CL-COV10441/2021,Spain/CL-COV11254/2021,Spain/CL-COV04514/2021,Spain/CL-COV01040/2021
Bode Shobayo et al	4	unknown	unknown	unknown	Liberia/LIB-0170/2021,Liberia/LIB-0233/2021,Liberia/LIB-0078/2021,Liberia/LIB-0018/2021
Daryl Domman et al	1	unknown	unknown	unknown	USA/WY-WYPHL-00064/2020
Maximilian Riess et al	12	unknown	unknown	unknown	Sweden/21-20713/2020,Sweden/20447397P/2021,Sweden/101676029/2021,Sweden/EP000102111/2021,Sweden/20914509P/2021,Sweden/BK000063187/2022,Sweden/1297715/2022,Sweden/16385665P/2021,Sweden/3937173264/2021,Sweden/10026692/2021,Sweden/20262458P/2021,Sweden/1733096257/2021
Jan Albert et al	2	unknown	unknown	unknown	Sweden/01_SE100_21CS505313/2020,Sweden/01_SE100_22CS503358/2022
Oskar Karlsson Lindsjo et al	2	unknown	unknown	unknown	Sweden/20-52078/2020,Sweden/20-19258/2020
Ivars Silamiķelis et al	7	unknown	unknown	unknown	Latvia/016/2020,Latvia/054/2020,Latvia/179/2020,Latvia/081/2020,Latvia/029/2020,Latvia/132/2020,Latvia/083/2020
Rivera NR et al	1	unknown	unknown	unknown	ElSalvador/INS-01/2020
Linda Mendoza et al	11	unknown	unknown	unknown	Guatemala/GUA-LNS-48359/2020,Guatemala/GUA-LNS-3621/2021,Guatemala/GUA-LNS-19340/2021,Guatemala/GUA-LNS-49587/2020,Guatemala/GUA-LNS-3302/2021,Guatemala/GUA-LNS-2982/2021,Guatemala/GUA-LNS-56040/2020,Guatemala/GUA-LNS-57545/2020,Guatemala/GUA-LNS-47332/2020,Guatemala/GUA-LNS-47758/2020,Guatemala/GUA-LNS-50692/2020
Gathii Kimita et al	2	unknown	unknown	unknown	Kenya/BUS-5054/2020,Kenya/AGKH-1131608/2021
Peter W. Cook et al	1	unknown	unknown	unknown	USA/NY-CDC-LC0004558/2021
Dennis Deschka et al	1	unknown	unknown	unknown	Germany/NW-KRO-1386/2020
Abu-Ali et al	1	unknown	unknown	unknown	Iraq/BAS-1/2020
Chandima Jeewandara et al	12	unknown	unknown	unknown	SriLanka/GQC12/2020,SriLanka/Cov5260/2020,SriLanka/MAT36/2021,SriLanka/CDR-KK224/2020,SriLanka/CDR171/2021,SriLanka/aicbu824/2021,SriLanka/aicbu1556/2021,SriLanka/aicbu629/2021,SriLanka/aicbu3260/2021,SriLanka/aicbu4643/2022,SriLanka/aicbu3770/2022,SriLanka/aicbu13/2021
Monica Smikle et al	7	unknown	unknown	unknown	Jamaica/3002654966_2105040/2021,Jamaica/3002654939_2105013/2021,Jamaica/3002654944_2105018/2021,Jamaica/WOR12903A895_3002835286_202103502_2-4806118/2021,Jamaica/WOR12903A911_3002835299_202103515_2-4806134/2021,Jamaica/3002654976_2105050/2021,Jamaica/3002654960_2105034/2021
Luisa Sacristan et al	1	unknown	unknown	unknown	Colombia/DC-SDS-900466/2021
Dakota Howard et al	121	unknown	unknown	unknown	USA/NY-QDX-27027774/2021,USA/TX-CDC-ASC210141304/2021,USA/FL-CDC-LC0175157/2021,USA/FL-CDC-ASC210115739/2021,USA/FL-CDC-STM-000720649/2021,USA/TX-CDC-ASC210077329/2021,USA/KY-CDC-ASC210105307/2021,USA/FL-CDC-ASC210277598/2021,USA/CA-CDC-QDX27691183/2021,USA/CA-CDC-FG-063874/2021,USA/CA-CDC-FG-089595/2021,USA/AL-CDC-ASC210182508/2021,USA/NY-CDC-ASC210059737/2021,USA/NY-CDC-LC0072684/2021,USA/NY-CD…
Esdenka Pérez et al	6	unknown	unknown	unknown	Bolivia/SAN-CABANA-PE-UPCH-2260/2021,Bolivia/SAN-CABANA-PE-UPCH-2257/2021,Bolivia/SAN-CABANA-PE-UPCH-2344/2021,Bolivia/SAN-CABANA-PE-UPCH-2284/2021,Bolivia/SAN-CABANA-PE-UPCH-2214/2021,Bolivia/SAN-CABANA-PE-UPCH-2274/2021
Jinnethe Reyes et al	1	unknown	unknown	unknown	Colombia/VAC-UGRA-VG-5190/2021
Isabel Fernandez Escapa et al	51	unknown	unknown	unknown	USA/NY-PRL-2021_0628_00A20/2021,USA/NY-PRL-2021_0611_51O21/2020,USA/NY-PRL-2021_02_26_00N07/2021,USA/NY-PRL-2021_02_12_02G03/2021,USA/NY-PRL-0502_01E10/2022,USA/NY-PRL-0502_01H16/2022,USA/NY-PRL-2022_0415_01D01/2022,USA/NY-PRL-0502_00M05/2022,USA/NY-PRL-0502_01L02/2022,USA/NY-PRL-0502_01A06/2022,USA/NY-PRL-0502_01D11/2022,USA/NY-PRL-0502_00J01/2022,USA/NY-PRL-0502_01E13/2022,USA/NY-PRL-0502_00D20…
et al	9	unknown	unknown	unknown	Jamaica/JPL1505811/2021,Jamaica/JPL1517095/2021,Jamaica/JPL1516789/2021,Jamaica/JPL1508018/2021,Jamaica/JPL1510923/2021,DominicanRepublic/1281009/2021,Jamaica/JPL1505810/2021,Jamaica/JPL1511336/2021,Jamaica/JPL1516794/2021
Paulino-Ramirez et al	6	unknown	unknown	unknown	DominicanRepublic/UNIBE26/2021,DominicanRepublic/UNIBE27/2021,DominicanRepublic/UNIBE41/2021,DominicanRepublic/UNIBE18/2021,DominicanRepublic/UNIBE47/2021,DominicanRepublic/UNIBE44/2021
Indira Martins et al	22	unknown	unknown	unknown	Bahamas/18013-GMI/2021,Bahamas/18006-GMI/2021,Bahamas/18005-GMI/2021,Bahamas/15383-GMI/2021,Bahamas/15595-GMI/2021,Bahamas/18180-GMI/2021,Bahamas/18193-GMI/2021,Bahamas/17768-GMI/2021,Bahamas/17767-GMI/2021,Bahamas/17733-GMI/2021,Bahamas/17846-GMI/2021,Bahamas/18002-GMI/2021,Bahamas/17694-GMI/2021,Bahamas/17696-GMI/2021,Bahamas/17647-GMI/2021,Bahamas/17784-GMI/2021,Bahamas/18274-GMI/2021,Bahamas/…
Valerie Reeb et al	1	unknown	unknown	unknown	USA/IA-SHL-1578622/2021
Meri Pantsulaia et al	5	unknown	unknown	unknown	Georgia/Tb-27822/2020,Georgia/Tb-97937/2020,Georgia/Tb-SNGS037/2021,Georgia/Tb-SNGS196/2021,Georgia/Tb-SNGS072/2021
Ana Papkiauri et al	2	unknown	unknown	unknown	Georgia/Tb-7856/2020,Georgia/Tb-SNGS008/2021
Jennifer Bohl et al	2	unknown	unknown	unknown	Cambodia/125555/2020,Cambodia/101372/2020
Ramuth M et al	6	unknown	unknown	unknown	Mauritius/P-023559/2020,Mauritius/19714/2022,Mauritius/6252/2022,Mauritius/N4621/2021,Mauritius/125759/2021,Mauritius/P004441/2020
Jane Grimwood et al	1	unknown	unknown	unknown	USA/AL-HGSC-JJEN/2021
Andrew G. Letizia et al	1	unknown	unknown	unknown	USA/SC-20-1597-T14/2020
Kerrie M. Franzen et al	1	unknown	unknown	unknown	cat/USA/AR-21-001379-001/2021
Aaron Campigotto et al	1	unknown	unknown	unknown	Canada/ON-SK-20H-328MM0760/2020
Yitz Goldstein et al	1	unknown	unknown	unknown	USA/NY-MVL019211203/2021
Yamuna Paila et al	1	unknown	unknown	unknown	USA/FL-9200094997/2020
Shrikant Mane et al	1	unknown	unknown	unknown	USA/NH-Yale-5071/2021
Andrew Gorzalski et al	1	unknown	unknown	unknown	USA/NV-NSPHL-376979/2021
Siddle et al	3	unknown	unknown	unknown	USA/RI-CDCBI-RIDOH_23KQ4XTTZKJWM25M/2021,USA/NY-CDCBI-CRSP_IL6D45SLPPL4DDXF/2021,USA/VT-CDCBI-CRSP_SIZWGSUMMIBTSMMN/2022
Erin L. Young et al	1	unknown	unknown	unknown	USA/UT-UPHL-210928158098/9/20/21
Alexandra Lorentz et al	2	unknown	unknown	unknown	USA/MN-MDH-10837/2021,USA/MN-MDH-16092/2021
Logan J. Voegtly et al	6	unknown	unknown	unknown	USA/VA-FBCH_031/2021,Djibouti/NAMRU3_G638/2021,USA/NY_MEDDAC_FD_247/2021,Djibouti/NAMRU3_A710/2021,Djibouti/NAMRU3_B865/2022,Djibouti/NAMRU3_A117/2022
Emily Smith on behalf of CDPH-COVIDNet et al	3	unknown	unknown	unknown	USA/CA-CDPH-7000000287/2021,USA/CA-CDPH-3000211559/2021,USA/CA-CDPH-1002006954/2021
Contra Costa Public Health Laboratory et al	1	unknown	unknown	unknown	USA/CA-CCPHL-515/2021
Elizabeth Hudson et al	1	unknown	unknown	unknown	USA/KY-BW-888410/2021
Santa Clara County Public Health Department et al	1	unknown	unknown	unknown	USA/CA-SC-257058/2021
Sarah Schmedes et al	1	unknown	unknown	unknown	USA/FL-BPHL-6523/2021
CDPH IDLB COVIDNet et al	1	unknown	unknown	unknown	USA/CA-CDPH1940/2021
Brendan L. O'Connell et al	2	unknown	unknown	unknown	USA/OR-OHSU-12508/2021,USA/OR-OHSU-17305/2022
Pamela O'Brien et al	3	unknown	unknown	unknown	USA/HI-H213738/2021,Palau/PW-H228898/2022,Palau/PW-H228900/2022
Jim Mildenberger et al	3	unknown	unknown	unknown	USA/WY-WYPHL-21058384/2021,USA/WY-WYPHL-21081283/2021,USA/WY-WYPHL-22030798/2021
Matthew Burns et al	1	unknown	unknown	unknown	USA/ID-BVAMC-748767/2021
Deborah A. Nickerson et al	1	unknown	unknown	unknown	USA/WA-S11140/2021
Adrianna Walker et al	1	unknown	unknown	unknown	USA/AL-ADPH_0172/2021
Pérez-Corrales C et al	1	unknown	unknown	unknown	CostaRica/HNN-0399/2021
Victor Virgilio Calderon et al	1	unknown	unknown	unknown	DominicanRepublic/UNIBE004/2021
Belén Prado-Vivar et al	6	unknown	unknown	unknown	Ecuador/USFQ-1080/2021,Ecuador/USFQ-1112/2020,Ecuador/USFQ-1427/2021,Ecuador/USFQ-564/2020,Ecuador/USFQ-3292/2021,Ecuador/USFQ-381/2020
Sully Márquez et al	2	unknown	unknown	unknown	Ecuador/USFQ-1229/2021,Ecuador/USFQ-112/2020
Alfredo Bruno et al	8	unknown	unknown	unknown	Ecuador/NIC-INSPI-327122/2021,Ecuador/NIC-INSPI-58500/2021,Ecuador/NIC-INSPI-355769/2021,Ecuador/NIC-INSPI-352231/2021,Ecuador/NIC-INSPI-364830/2021,Ecuador/NIC-INSPI-89748/2022,Ecuador/NIC-INSPI-83273/2022,Ecuador/NIC-INSPI-64184/2022
Lisa Wingerter et al	3	unknown	unknown	unknown	USA/ND-NDDH-01271/2021,USA/ND-NDDH-3309/2021,USA/ND-NDDH-01810/2021
Marwa Khedhiri et al	1	unknown	unknown	unknown	Tunisia/GB0766/2020
Rajesh Pandey et al	1	unknown	unknown	unknown	India/MH-IGIB-B1/2020
Wojciech Branicki et al	1	unknown	unknown	unknown	Poland/PL_P8/2020
Gaetano Brindicci et al	1	unknown	unknown	unknown	Italy/APU-Uniba06/2020
Sanaâ Lemriss et al	1	unknown	unknown	unknown	env/Morocco/SW5/2020
Ghizlane EL Amin et al	1	unknown	unknown	unknown	Morocco/FMP-74/2021
Sergey A. Bodnev et al	3	unknown	unknown	unknown	Russia/MOW-Vector_71604/2020,Kyrgyzstan/Kyrg14113-170721/2021,Kyrgyzstan/Kyrg51410-030821/2021
Elda Martínez et al	2	unknown	unknown	unknown	Honduras/5748/2021,Honduras/1946/2021
Nelly Amador et al	4	unknown	unknown	unknown	Honduras/47322/2021,Honduras/47131/2021,Honduras/38712/2021,Honduras/47114/2021
Consorcio Mexicano de Vigilancia Genomica (CoViGen-Mex). Authors (in alphabetical order): Julio Elias Alvarado-Yaah et al	11	unknown	unknown	unknown	Mexico/MEX_LANGEBIO_IMSS_1086/2021,Mexico/CAM_LANGEBIO_IMSS_2773/2021,Mexico/QUE_LANGEBIO_IMSS_2036/2021,Mexico/QUE_LANGEBIO_IMSS_2020/2021,Mexico/QUE_LANGEBIO_IMSS_2386/2021,Mexico/MEX_LANGEBIO_IMSS_2446/2021,Mexico/YUC_LANGEBIO_IMSS_3214/2021,Mexico/NLE_LANGEBIO_IMSS_5218/2022,Mexico/TAM_LANGEBIO_IMSS_0037/2021,Mexico/TAM_LANGEBIO_IMSS_0027/2021,Mexico/VER_LANGEBIO_IMSS_0412/2021
Diarra et al	1	unknown	unknown	unknown	Mali/UCRC-68/2020
Jeong-Ah Kim et al	6	unknown	unknown	unknown	SouthKorea/KDCA6850/2021,SouthKorea/KDCA5246/2021,SouthKorea/KDCA23135/2021,SouthKorea/KDCA35745/2022,SouthKorea/KDCA32624/2022,SouthKorea/KDCA28508/2022
Adelaide Milani et al	5	unknown	unknown	unknown	Italy/VEN-IZSVe-20RS2273-2_TV/2020,Italy/VEN-IZSVe-21RS21-13_BL/2020,Italy/VEN-IZSVe-21RS1416_PD/2021,Italy/VEN-IZSVe-21RS470-2_VR/2021,Italy/VEN-IZSVe-21RS1112-25_PD/2021
Carlos Padilla Rojas et al	17	unknown	unknown	unknown	Peru/LIM-INS-002/2020,Peru/CAL-INS-9437/2021,Peru/CAJ-INS-6797/2021,Peru/CAJ-INS-8207/2021,Peru/LIM-INS-869/2020,Peru/LIM-INS-6244/2021,Peru/LIM-INS-2141/2021,Peru/CUS-INS-2458/2021,Peru/LIM-INS-16737/2022,Peru/ANC-13599/2022,Peru/PAS-INS-16510/2022,Peru/PUN-INS-14478/2022,Peru/PIU-INS-5029/2021,Peru/SAM-INS-2430/2021,Peru/SAM-INS-1452/2021,Peru/SAM-INS-7171/2021,Peru/LIM-INS-8411/2020
Ivan Ivanov et al	3	unknown	unknown	unknown	Bulgaria/40/2020,Bulgaria/06/2020,Bulgaria/21/2020
Dr. Milza Abdul Muhsin et al	10	unknown	unknown	unknown	Maldives/MAV00052/2020,Maldives/MAV01979/2020,Maldives/MAV1497/2020,Maldives/MAV04808/2020,Maldives/MAV02981/2020,Maldives/MAV09481/2020,Maldives/MAV11950/2020,Maldives/MAV27957/2021,Maldives/MAV13787/2020,Maldives/MAV16830/2021
Borges et al	22	unknown	unknown	unknown	Portugal/PT1149/2020,Portugal/PT8073/2020,Portugal/PT2359/2021,Portugal/PT1803/2020,Portugal/PT13759/2021,Portugal/PT19056/2021,Portugal/PT21429/2021,Portugal/PT12990/2021,Portugal/PT17080/2021,Portugal/PT31091/2022,Portugal/PT28197/2022,Portugal/PT33285/2022,Portugal/PT24060/2021,Portugal/PT24970/2022,Portugal/PT1739/2020,Portugal/PT1724/2020,Portugal/PT1615/2020,Portugal/PT2921/2020,Portugal/PT…
Elmostafa EL FAHIME et al	1	unknown	unknown	unknown	Morocco/ouar384bis/2020
Naranzul Tsedenbal et al	13	unknown	unknown	unknown	Mongolia/UB-5183/2020,Mongolia/UB-373407/2021,Mongolia/UB-395759/2021,Mongolia/1863/2022,Mongolia/UB-144564/2020,Mongolia/44747/2021,Mongolia/250877/2021,Mongolia/UB-9929/2020,Mongolia/UB-42303/2020,Mongolia/Selenge-63446/2020,Mongolia/UB-15535/2020,Mongolia/UB-61202/2020,Mongolia/UB-12770/2020
Borja-Aburto VH et al	1	unknown	unknown	unknown	Mexico/BCN-IBT-IMSS-18/2020
Kame A. Galán-Huerta et al	3	unknown	unknown	unknown	Mexico/TAM-UANL-015/2020,Mexico/NLE-UANL-2098/2020,Mexico/NLE-UANL-035/2020
Seadawy et al	1	unknown	unknown	unknown	Egypt/EGY-021/2020
Rabeh El-Shesheny et al	4	unknown	unknown	unknown	Egypt/NRC-6823/2020,Egypt/NRC-1323/2021,Egypt/NRC-5448NS/2020,Egypt/NRC-6894/2020
Enatha Mukantwari et al	3	unknown	unknown	unknown	Rwanda/AK36376RD/2020,Rwanda/CV2229/2021,Rwanda/CV2216/2021
Kowalski et al	1	unknown	unknown	unknown	Poland/PL_MCB_95/2020
Marion Barbet et al B	1	Genetic Diversity and Genomic Epidemiology of SARS-COV-2 in Morocco	unknown	https://dx.doi.org/10.1101/2020.06.23.165902	Morocco/6890/2020
Wołkowicz Tomasz et al	2	unknown	unknown	unknown	Poland/NIPH-NIH_ECDC-040/2021,Poland/NIPH-NIH_ECDC-3573/2021
Caspar Gross et al	1	unknown	unknown	unknown	Germany/BW-UKT-a025/2020
Jean-Jacques Muyembe Tamfum et al	1	unknown	unknown	unknown	DRC/D09-0700/2020
Maximilian Damagnez et al	3	unknown	unknown	unknown	Germany/NW-HHU-84/2020,Germany/NW-HHU-8292/2021,Germany/NW-HHU-293/2020
Jonas Fuchs et al	1	unknown	unknown	unknown	Germany/BW-FR0076/2020
Ruth Ann Luna et al	17	unknown	unknown	unknown	Belize/BZ-CML-TCMC-BZ005-0820/2020,Belize/BZ-CML-TCMC-BZ007-0920/2020,Belize/BZ-CML-TCMC-BZ001-0820/2020,Belize/BZ-CML-TCMC-BZ035-1220/2020,Belize/BZ-CML-TCMC-BZ011-1020/2020,Belize/BZ-CML-TCMC-BZ010-1020/2020,Belize/BZ-CML-TCMC-BZ003-0820/2020,Belize/BZ-CML-TCMC-BZ006-0920/2020,Belize/BZ-CML-TCMC-BZ018-1120/2020,Belize/BZ-CML-TCMC-BZ024-1220/2020,Belize/BZ-CML-TCMC-BZ008-1020/2020,Belize/BZ-CML-…
Ahmad Abou Tayoun et al	1	Genomic surveillance and phylogenetic analysis reveal multiple introductions of SARS-CoV-2 into a global travel hub in the Middle East	unknown	https://dx.doi.org/10.1101/2020.05.06.080606	UnitedArabEmirates/L7356/2020
Jaqueline Goes de Jesus et al	1	First cases of coronavirus disease (COVID-19) in Brazil, South America	unknown	https://virological.org/t/first-cases-of-coronavirus-disease-covid-19-in-brazil-south-america-2-genomes-3rd-march-2020/409	Brazil/SP-01/2020
Andres Moreira-Soto et al	4	unknown	unknown	unknown	CostaRica/CRV-0022/2020,CostaRica/CRV-0017/2020,CostaRica/CRV-0023/2020,CostaRica/CRV-0024/2020
Arindam Maitra et al A	1	Mutations in SARS-CoV-2 viral RNA identified in Eastern India: Possible implications for the ongoing outbreak in India and impact on viral structure and host susceptibility	unknown	https://dx.doi.org/10.1007/s12038-020-00046-1	India/WB-S11/2020
Guiomar et al	1	unknown	unknown	unknown	Portugal/PT0027/2020
Oluniyi P.E. et al C	1	New SARS-CoV-2 Genomes from Nigeria Reveals Dominance of Viruses with Spike Protein Mutation (D614G), and Additional Virus Lineages in Circulation	unknown	https://virological.org/t/new-sars-cov-2-genomes-from-nigeria-reveals-dominance-of-viruses-with-spike-protein-mutation-d614g-and-additional-virus-lineages-in-circulation/527	Nigeria/OS294-CV42/2020
Fries et al	2	unknown	unknown	unknown	Cuba/USAFSAM-S031/2020,Cuba/USAFSAM-S030/2020
Ikram Omar Osman et al	1	unknown	unknown	unknown	Djibouti/CNSS00187-IHU1031243455/2020
Damaris Matoke-Muhia et al	1	unknown	unknown	unknown	Kenya/c513/2020
Githinji et al	3	unknown	unknown	unknown	Kenya/C64798/2020,Kenya/C28485/2020,Kenya/C77138/2020
Vasiliki Pogka et al	2	unknown	unknown	unknown	Greece/127_HPI/2020,Greece/24440_HPI/2020
Catherine Moore et al A	1	Preliminary analysis of SARS-CoV-2 importation & establishment of UK transmission lineages	unknown	https://virological.org/t/preliminary-analysis-of-sars-cov-2-importation-establishment-of-uk-transmission-lineages/507	Wales/PHWC-29380/2020
Licastro D et al	1	unknown	unknown	unknown	Italy/FVG-ASUGI-156868/2020
Mirko Moser et al	1	unknown	unknown	unknown	Italy/TAA-APSS-Ph4_RUN1_NB20/2020
Haifa Jmel et al	1	unknown	unknown	unknown	Tunisia/M5038/2020
Ilhem Boutiba-Ben Boubaker et al	2	unknown	unknown	unknown	Tunisia/19695/2020,Tunisia/63686/2020
Wasfi Fares et al	1	unknown	unknown	unknown	Tunisia/Z3148/2020
Myriam Seffar et al	1	unknown	unknown	unknown	Morocco/FMP-68/2021
Christian Beisel et al	6	unknown	unknown	unknown	Switzerland/BE-ETHZ-270109/2020,Switzerland/ZH-ETHZ-33575597/2021,Switzerland/BE-ETHZ-36888471/2022,Switzerland/BE-ETHZ-240065/2020,Switzerland/BE-ETHZ-200032/2020,Switzerland/ZH-ETHZ-440338/2021
Carmen Ezpeleta Baquedano et al	2	unknown	unknown	unknown	Spain/NC-IBV-97011688/2020,Spain/NC-CHN-01004811/2021
Silvia Dei Giudici et al	1	unknown	unknown	unknown	Italy/SAR-APGC-46/2020
Carla López-Causapé et al	1	unknown	unknown	unknown	Spain/IB-IBV-99012835/2020
Danish Covid-19 Genome Consortium et al	19	unknown	unknown	unknown	Denmark/DCGC-34601/2020,Denmark/DCGC-37665/2021,Denmark/DCGC-126596/2021,Denmark/DCGC-260095/2021,Denmark/DCGC-179129/2021,Denmark/DCGC-146373/2021,Denmark/DCGC-172397/2021,Denmark/DCGC-216442/2021,Denmark/DCGC-443125/2022,Denmark/DCGC-488545/2022,Denmark/DCGC-399532/2022,Denmark/DCGC-331172/2022,mink/Denmark/mDK-444/2020,Denmark/DCGC-16405/2020,Denmark/DCGC-48878/2021,Denmark/DCGC-90733/2021,Den…
Janis Pjalkovskis et al	3	unknown	unknown	unknown	Latvia/1030/2020,Latvia/350/2021,Latvia/2128/2021
Gustavo Cilla Eguiluz et al	1	unknown	unknown	unknown	Spain/PV-IBV-97011256/2020
Anna-Malin Linde et al	4	unknown	unknown	unknown	Sweden/20-23689/2020,Sweden/20-52883/2020,Sweden/20-08934/2020,Sweden/20-08972/2020
Harper VanSteenhouse et al	8	unknown	unknown	unknown	England/QEUH-B8089C/2020,Scotland/QEUH-18D18D8/2021,Scotland/QEUH-36D0F58/2022,Scotland/QEUH-31A8A7B/2022,NorthernIreland/QEUH-969D8D/2020,England/QEUH-AD15C3/2020,England/QEUH-78D24A/2020,Scotland/QEUH-EF73C9/2021
Darío García de Viedma et al	1	unknown	unknown	unknown	Spain/MD-IBV-99008556/2020
Abdulhussein Thaer et al	1	unknown	unknown	unknown	Iraq/HTh20210602_111/2020
Swedish national genomic surveillance program of SARS-CoV-2 et al	1	unknown	unknown	unknown	Sweden/SE00162110/2021
Ingrida Olendraite et al	2	unknown	unknown	unknown	Lithuania/ID7354/2021,Lithuania/ID2453/2020
Lukas Zemaitis et al	11	unknown	unknown	unknown	Lithuania/LTU000_KUL5128863/2021,Lithuania/LTU000_32304/2021,Lithuania/LTU000_KNS_ANT_11_01_27/2021,Lithuania/LTU000_KNS_ANT_12_06_32/2021,Lithuania/LTU000_KUL_005180554/2021,Lithuania/LTU000_BM_71_01_03/2021,Lithuania/LTU000_KUL_5377772/2022,Lithuania/LTU000_MEDPRAC_XS100p/2022,Lithuania/MR-LUHS-Eilnr192/2020,Lithuania/MR-LUHS-Eilnr409/2020,Lithuania/LTU000_INMEDICA_468464/2021
Maria Christoforidi et al	1	unknown	unknown	unknown	Greece/NIC_5/2020
Cecilia Salazar et al B	2	unknown	unknown	unknown	Uruguay/UY-162/2020,Uruguay/UY-651/2020
Joan Marti-Carreras et al	1	A phylodynamic workflow to rapidly gain insights into the dispersal history and dynamics of SARS-CoV-2 lineages	unknown	https://dx.doi.org/10.1101/2020.05.05.078758	Belgium/DCB-0324163/2020
Dan Lule Bugembe et al	1	Main Routes of Entry and Genomic Diversity of SARS-CoV-2, Uganda	unknown	https://dx.doi.org/10.3201/eid2610.202575	Uganda/UG019/2020
Elizabeth Batty et al	2	unknown	unknown	unknown	Thailand/Bangkok-0087/2020,Thailand/Bangkok-CONI-0939/2021
Giandhari J et al	5	unknown	unknown	unknown	SouthAfrica/KRISP-0057/2020,SouthAfrica/KRISP-K000607/2020,SouthAfrica/KRISP-K004616/2020,SouthAfrica/KRISP-K002586/2020,Angola/KRISP-K019395/2021
Ismael N et al	1	unknown	unknown	unknown	Mozambique/KRISP-MZ154276/2020
Susana Ladeiro et al	1	unknown	unknown	unknown	Portugal/R498/2020
Tapfumanei Mashe et al	2	unknown	unknown	unknown	Zimbabwe/ZW-15930/2020,Zimbabwe/ZW-33175/2020
RCGEB - MASA et al	6	unknown	unknown	unknown	NorthMacedonia/6497/2020,NorthMacedonia/3310/2020,NorthMacedonia/883/2020,NorthMacedonia/9457/2020,NorthMacedonia/16792/2020,NorthMacedonia/18392/2020
Rossana C Jaspe et al	13	unknown	unknown	unknown	Venezuela/LaG1414/2021,Venezuela/Suc746/2021,Venezuela/DeA6482/2021,Venezuela/Lar82/2021,Venezuela/Yar810/2021,Venezuela/Dtt0103/2021,Venezuela/Car425/2022,Venezuela/Mon7756/2022,Venezuela/Bar600/2021,Venezuela/Suc3571/2021,Venezuela/Yar8735/2021,Venezuela/Bar7121/2021,Venezuela/Mir3677/2021
Omar Elahmer-Abdulla Bashein- Rahma Algheriani-Ahlam Alarif et al	2	unknown	unknown	unknown	Libya/EMC-1/2021,Libya/EMC-11/2021
Anges Yadouleton et al	3	unknown	unknown	unknown	Benin/249901/2021,Benin/256078/2021,Benin/453466/2021
Dr Ndodo Nnaemeka et al	1	unknown	unknown	unknown	Nigeria/NCDC-FCT-6Z/2021
Alia Grad et al	3	unknown	unknown	unknown	Algeria/42551/2021,Algeria/14564/2021,Algeria/28624/2021
Afiwa W. Halatoko et al	8	unknown	unknown	unknown	Togo/NMIMR-21-TGS-108/2021,Togo/NMIMR-21-TGS-118/2021,Togo/NMIMR-21-TGS-301/2021,Togo/NMIMR-21-TGS-381/2021,Togo/NMIMR-22-Togo-43/2021,Togo/NMIMR-TGS-937/2021,Togo/NMIMR-TGS-137-22/2022,Togo/NMIMR-TGS-82/2022
Ulinici M et al	2	unknown	unknown	unknown	Moldova/ICGEB_807539_S5/2021,Moldova/ICGEB_MD1/2020
Ramon Lorenzo-Redondo et al	5	unknown	unknown	unknown	Mali/MAL0117/2021,Mali/MAL0114/2021,Mali/MAL0138/2021,Mali/MAL0142/2021,Mali/MAL0110/2021
Rene K. Keke et al	4	unknown	unknown	unknown	Benin/NMIMR-318020/2021,Benin/NMIMR-LFVH395646/2021,Benin/NMIMR-454LCPCHDO/2021,Benin/NMIMR-722228/2022
Sidi mohamed Ahmed et al	9	unknown	unknown	unknown	Mauritanie/387833/2021,Mauritania/INRSP57037/2021,Mauritanie/387248/2021,Mauritanie/394430/2021,Mauritanie/397325/2021,Mauritanie/395964/2021,Mauritanie/CT4368/2021,Mauritania/CT740/2021,Mauritania/CT213/2021
Abeer N Alshukairi et al	1	unknown	unknown	unknown	SaudiArabia/DM-21-102044A/2021
Michelle Hamilton et al	1	unknown	unknown	unknown	Jamaica/JPL1634439-GMI/2021
Fatimah S. Alhamlan et al	1	unknown	unknown	unknown	SaudiArabia/KFSHRC_037A/2021
D. Fathmath Nazla Rafeeq et al	12	unknown	unknown	unknown	Maldives/MAV71425/2021,Maldives/MAV95980/2021,Maldives/MAV86082/2021,Maldives/MAV89073/2021,Maldives/MAV98000/2022,Maldives/MAV61973/2021,Maldives/MAV78800/2021,Maldives/MAV84673/2021,Maldives/MAV77346/2021,Maldives/MAV187474/2022,Maldives/MAV190135/2022,Maldives/MAV175899/2022
Lyre Anni E. Murao et al	1	unknown	unknown	unknown	Philippines/PH-PGCMIN80/2021
Mojnu Miah et al	2	unknown	unknown	unknown	Bangladesh/icddrb-GSB03-029/2021,Bangladesh/IEDCR-icddrb-GSB02-051/2021
Rachel Boyle et al	7	unknown	unknown	unknown	NewZealand/21MV0334/2021,NewZealand/21MV1187/2021,NewZealand/21MV0630/2021,NewZealand/21MV0551/2021,NewZealand/21MV0426/2021,NewZealand/21MV0105/2021,NewZealand/21MV0151/2021
Anir Enkhbat et al	6	unknown	unknown	unknown	Mongolia/10011793/2021,Mongolia/WOR12903A1222_3002951666_202103597_2-4902575/2021,Mongolia/10011938/2021,Mongolia/10011857/2022,Mongolia/WOR12903A1208_3002951736_202103667_2-4902561/2021,Mongolia/10011726/2021
Allan K.O. Campbell et al	2	unknown	unknown	unknown	SierraLeone/CPHRL-092/2021,SierraLeone/CPHRL-094/2021
Surakameth Mahasirimongkol et al	5	unknown	unknown	unknown	Thailand/DMSc-02198/2021,Thailand/DMSc-04589/2021,Thailand/DMSc-05152/2021,Thailand/DMSc-00082/2021,Thailand/DMSc-00049/2021
Leakhena Pum et al	8	unknown	unknown	unknown	Cambodia/864640/2021,Cambodia/892497/2021,Cambodia/f1012138/2021,Cambodia/925957/2022,Cambodia/VIRU22-01325/2022,Cambodia/777557/2021,Cambodia/687479/2021,Cambodia/706960/2021
Sonia Etenna Lekana-Douki et al	7	unknown	unknown	unknown	Gabon/24141-5C/2021,Gabon/24385-14C/2021,Gabon/22849-1C/2021,Gabon/7919/2020,Gabon/1362-14A/2020,Gabon/6242/2021,Gabon/13307/2021
Yacouba Sawadogo et al	2	unknown	unknown	unknown	BurkinaFaso/CHUSS_10930/2021,BurkinaFaso/CHUSS_10341/2021
Doris Harding et al	1	unknown	unknown	unknown	SierraLeone/CPHRL-22/2021
Brenes Hebleen et al	9	unknown	unknown	unknown	CostaRica/CABANA-CR-UCR-INCIENSA-ITV-UBA-Uda-UGA-IMSS-UPC-2008-690931/2021,CostaRica/CABANA-CR-UCR-INCIENSA-ITV-UBA-Uda-UGA-IMSS-UPC-1997-686397/2021,CostaRica/CABANA-CR-UCR-INCIENSA-ITV-UBA-Uda-UGA-IMSS-UPC-2014-692157/2021,CostaRica/CABANA-CR-UCR-INCIENSA-ITV-UBA-Uda-UGA-IMSS-UPC-2093-670969/2021,CostaRica/CABANA-CR-UCR-INCIENSA-ITV-UBA-Uda-UGA-IMSS-UPC-2002-687063/2021,CostaRica/CABANA-CR-UCR-…
Nir Rainy et al	2	unknown	unknown	unknown	Israel/SMC-7013042/2021,Israel/SMC-7046880/2022
Kristina Borsova et al	2	unknown	unknown	unknown	Slovakia/UKBA-3965/2021,Slovakia/UKBA-4256/2021
Helena Jirincova et al	5	unknown	unknown	unknown	CzechRepublic/NRL_11347/2021,CzechRepublic/NRL_s1394/2022,CzechRepublic/NRL_s2385/2022,CzechRepublic/NRL-4056/2021,CzechRepublic/NRL_5174_21/2021
Matej Bezdicek et al	1	unknown	unknown	unknown	CzechRepublic/CSQ0224/2021
Chilima BZ et al	1	unknown	unknown	unknown	Malawi/NHRL-COVseq0084/2021
Epidemic Intelligence Team et al	1	unknown	unknown	unknown	Nepal/EPN-K2036/2021
EL Hamouchi Adil et al	5	unknown	unknown	unknown	Morocco/20356364/2021,Morocco/IPM20378401/2021,Morocco/IPM20383993/2021,Morocco/IPM20361246/2021,Morocco/IPM20414088/2022
Vanessa G Allen et al	1	unknown	unknown	unknown	Canada/ON-PHL-21-47433/2021
Solène Grayo et al	4	unknown	unknown	unknown	Guinea/IPG-24254/2021,Guinea/IPG-25266/2021,Guinea/IPG-24716/2021,Guinea/Conakry_IPG-26863/2022
Khine Zaw Oo et al	6	unknown	unknown	unknown	Myanmar/DSMRC052/2021,Myanmar/DSMRC024/2021,Myanmar/DSMRC038/2021,Myanmar/DSMRC-065/2022,Myanmar/DSMRC-080/2022,Myanmar/DSMRC-090/2022
Dr. Zahrah Buhamad et al	3	unknown	unknown	unknown	Kuwait/Jaber2120267042/2021,Kuwait/Jaber2220115003/2022,Kuwait/Jaber2220071594/2022
Rosa Neto et al	3	unknown	unknown	unknown	SaoTomeandPrincipe/08/2021,SaoTomeandPrincipe/06/2021,SaoTomeandPrincipe/01/2021
Alan K.L. Tsang et al	6	unknown	unknown	unknown	HongKong/CM21000646/2021,HongKong/VM21038858/2021,HongKong/CH21108793/2021,HongKong/CM21000436/2021,HongKong/CM22000722/2022,HongKong/VM21048074/2021
National Public Health Laboratory Team et al	1	unknown	unknown	unknown	Nepal/NPHL-S-272/2021
Mohd Zaki Salleh et al	1	unknown	unknown	unknown	Malaysia/UiTM0911/2021
Inoka C. Perera et al	2	unknown	unknown	unknown	SriLanka/idea_uoc_00126/2021,SriLanka/idea_uoc_00216/2021
SHAKIR BAHZAD et al	1	unknown	unknown	unknown	Kuwait/KCCC-4273333-66697/2021
Francisco Gerardo M. Polotan et al	3	unknown	unknown	unknown	Philippines/PH-RITM-622/2021,Philippines/PH-RITM-903/2021,Philippines/PH-RITM-1296/2022
Dieudonne Mutangana et al	2	unknown	unknown	unknown	Rwanda/NRL-DW44542-11/2021,Rwanda/NRL/EK0701895/2021
Katherine Ching et al	7	unknown	unknown	unknown	Brunei/26/2021,Singapore/3581/2021,Singapore/6301/2021,Singapore/7897/2021,Singapore/7529/2021,Brunei/20/2021,Singapore/9221/2021
Zainun Zaini et al	6	unknown	unknown	unknown	Brunei/15319/2021,Brunei/14509/2021,Brunei/13242/2021,Brunei/9222022183/2022,Brunei/7522001735/2022,Brunei/9222099575/2022
Willy Agustine et al	1	unknown	unknown	unknown	Indonesia/SN-EIJK-POLKESMAS-073/2021
Jerome Nkurunziza et al	2	unknown	unknown	unknown	Burundi/UG875/2021,Burundi/UG524/2021
Pham Ngoc Thach et al	6	unknown	unknown	unknown	Vietnam/NHTD-OUCRU0709/2021,Vietnam/NHTD-OUCRU1220/2021,Vietnam/NHTD-OUCRU1155/2021,Vietnam/NHTD-OUCRU1418/2021,Vietnam/NHTD-OUCRU1624/2021,Vietnam/VN5904/2021
Dao Hoang Thi Nhu et al	2	unknown	unknown	unknown	Vietnam/PIHCM-034/2021,Vietnam/PIHCM_266/2022
Arindam Maitra et al B	2	unknown	unknown	unknown	India/AS-1829500263843/2021,India/WB-1931300129806/2020
National Public Health Laboratory Team /B.P Koirala Memorial Cancer Hospital COVID 19 PCR Lab Team et al	1	unknown	unknown	unknown	Nepal/S-51/2021
Patrick Delly et al	15	unknown	unknown	unknown	Haiti/68080028-ICGES/2021,Haiti/68080055-ICGES/2021,Haiti/68080053-ICGES/2021,Haiti/68080043-ICGES/2021,Haiti/68220033-ICGES/2021,Haiti/68220036-ICGES/2021,Haiti/68080032-ICGES/2021,Haiti/68070046-ICGES/2021,Haiti/68060147-ICGES/2021,Haiti/69130141-ICGES/2022,Haiti/69060099-ICGES/2022,Haiti/69070418-ICGES/2022,Haiti/68270111-ICGES/2021,Haiti/68290080-ICGES/2021,Haiti/68270114-ICGES/2021
Rendon M et al	6	unknown	unknown	unknown	Andorra/AND-242_212581387701_COV-GC/2021,Andorra/AND-247_213001323001_COV-GC/2021,Andorra/AND-244_213571362301_COV-GC/2021,Andorra/AND-255_220821322201/2022,Andorra/AND-251_220121385901_COV-GC/2022,Andorra/AND-253_220401287901_COV-GC/2022
Corina Casangiu et al	5	unknown	unknown	unknown	Romania/IS-18436/2021,Romania/B-37048/2021,Romania/NT-22063/2021,Romania/MS-18230/2022,Romania/B-39569/2021
Kyriaki Tryfinopoulou et al	4	unknown	unknown	unknown	Greece/21363/2021,Greece/31129/2021,Greece/17428/2022,Greece/5723/2022
?	12	unknown	unknown	unknown	Germany/BW-RKI-I-290686/2021,Germany/BW-RKI-I-407275/2021,Germany/BW-RKI-I-236336/2021,Germany/BE-RKI-I-181602/2021,Germany/BY-RKI-I-332575/2021,Germany/NW-RKI-I-200455/2021,Germany/SN-RKI-I-756929/2022,Germany/NW-RKI-I-500502/2022,Germany/HE-RKI-I-641718/2022,Germany/NW-RKI-I-015171/2021,Germany/NW-RKI-I-094375/2021,Germany/un-RKI-I-081082/2021
Ivan Topolsky et al	1	unknown	unknown	unknown	Switzerland/AG-ETHZ-670767/2021
Kuzmanovska M et al	5	unknown	unknown	unknown	NorthMacedonia/20463-k/2021,NorthMacedonia/3137/2020,NorthMacedonia/32880/2021,NorthMacedonia/15704/2021,NorthMacedonia/38075/2021
Tatiana Sedláčková et al	4	unknown	unknown	unknown	Slovakia/UVZ_PL38_E7_18211/2021,Slovakia/UVZ_PL82_F9_37673/2021,Slovakia/UVZ_PL11_A11_8462/2021,Slovakia/UVZ_PL26_F3_14363/2021
Dusan Loderer et al	1	unknown	unknown	unknown	Slovakia/30685/2021
Beata Rozwadowska et al	3	unknown	unknown	unknown	Poland/CovSeq221/2021,Poland/Kce-3987/2022,Poland/Kce-1501/2022
Zoe Yandle et al	12	unknown	unknown	unknown	Ireland/LH-NVRL-M35IRL06885/2021,Ireland/MH-NVRL-ecS21IRL00127169/2021,Ireland/WD-NVRL-S21IRL00410791/2021,Ireland/G-NVRL-M21IRL00373739/2021,Ireland/CO-NVRL-M37IRL63832/2021,Ireland/WX-NVRL-S22IRL00240653/2022,Ireland/WH-NVRL-S22IRL00169774/2022,Ireland/D-NVRL-M21IRL00834489/2021,Ireland/D-NVRL-21IRL93612/2021,Ireland/KE-NVRL-e85IRL40322/2021,Ireland/WH-NVRL-Q23IRL28965/2021,Ireland/C-NVRL-M31IR…
Luiza Ustea et al	4	unknown	unknown	unknown	Romania/TR-472851/2021,Romania/CJ_499056/2022,Romania/Dolj_456516/2021,Romania/Bucuresti_441714/2021
Allan Charles Pereira et al	1	unknown	unknown	unknown	Brazil/AM-FIOCRUZ-ILMD2200336/2021
May-Linh Truong et al	1	unknown	unknown	unknown	Belgium/UGent-11148/2021
Sima tokajian et al	4	unknown	unknown	unknown	Lebanon/LAU-CVD-63/2021,Lebanon/LAU-CVD-357/2021,Lebanon/LAU-CVD-201/2021,Lebanon/LAU-CVD-1017/2022
Alisher Abdullaev et al	1	unknown	unknown	unknown	Uzbekistan/334/2021
Triyani Soekarso et al	1	unknown	unknown	unknown	Indonesia/JK-NIHRD-WGS13493/2021
Isaac Miguel et al	7	unknown	unknown	unknown	DominicanRepublic/1440276/2021,DominicanRepublic/1515520/2021,DominicanRepublic/1538865/2021,DominicanRepublic/1537363/2021,DominicanRepublic/1540023/2021,DominicanRepublic/1535053/2021,DominicanRepublic/1587536-ICGES/2021
Yang Liu et al	2	unknown	unknown	unknown	USA/NY-PA-PBRI-CT-1082/2021,USA/NY-PBRI-C22MY003/2022
Keisha Francis et al	25	unknown	unknown	unknown	Jamaica/JAM-UWIMicro-0115/2021,Jamaica/JAM-UWIMicro-0292/2021,Jamaica/JAM-UWIMicro-0290/2021,Jamaica/JAM-UWIMicro-0293/2021,Jamaica/JAM-UWIMicro-0067/2021,Jamaica/JAM-UWIMicro-0771/2022,Jamaica/JAM-UWIMicro-0738/2022,Jamaica/JAM-UWIMicro-0812/2022,Jamaica/JAM-UWIMicro-0813/2022,Jamaica/JAM-UWIMicro-0730/2022,Jamaica/JAM-UWIMicro-0808/2022,Jamaica/JAM-UWIMicro-0761/2022,Jamaica/JAM-UWIMicro-0728/2…
Dorottya Nagy-Szakal et al	3	unknown	unknown	unknown	USA/NY-GEO-0353/2021,USA/NY-GEO-0349/2021,USA/NY-GEO-0227/2021
Meumann et al	1	unknown	unknown	unknown	Australia/NT165/2021
Sandra Gonzalez et al	3	unknown	unknown	unknown	Paraguay/317916/2021,Paraguay/298785/2021,Paraguay/355184/2022
INSACOG-IGIB et al	2	unknown	unknown	unknown	India/KL-GENESCOV08094/2021,India/KL-GENESCOV01058/2021
Suwanie Lewis et al	17	unknown	unknown	unknown	Jamaica/JPL1606944/2021,Jamaica/JPL1620330/2021,Jamaica/202112025/2021,Jamaica/202112041/2021,Jamaica/202112039/2021,Jamaica/202112040/2021,Jamaica/202112027/2021,Jamaica/202112026/2021,Jamaica/202112028/2021,Jamaica/202112013/2021,Jamaica/202112014/2021,Jamaica/202112058/2021,Jamaica/JPL1655513/2021,Jamaica/202112053/2021,Jamaica/JPL1620356/2021,Jamaica/202112042/2021,Jamaica/JPL1582703/2021
Liidia Dotsenko et al.	8	unknown	unknown	unknown	Estonia/RC0075306/2021,Estonia/17967612/2021,Estonia/RC0061496/2021,Estonia/16962116/2021,Estonia/RC0023747/2021,Estonia/16631086/2021,Estonia/C150439/2021,Estonia/16783421/2021
César Conde et al	17	unknown	unknown	unknown	Guatemala/INC-LNS-029/2021,Guatemala/INC-LNS-097/2021,Guatemala/INC-LNS-138/2021,Guatemala/INC-LNS-062/2021,Guatemala/INC-LNS-002/2021,Guatemala/INC-LNS-069/2021,Guatemala/INC-LNS-131/2021,Guatemala/INC-LNS-120/2021,Guatemala/INC-LNS-121/2021,Guatemala/INC-LNS-021/2021,Guatemala/INC-LNS-111/2021,Guatemala/INC-LNS-283/2022,Guatemala/INC-LNS-146/2021,Guatemala/INC-LNS-193/2021,Guatemala/INC-LNS-147…
Katerina Chudejova et al	1	unknown	unknown	unknown	CzechRepublic/FNP1820/2021
Cristian Pérez-Corrales et al	1	unknown	unknown	unknown	CostaRica/HNN-1368/2021
Abay Sisay et al	5	unknown	unknown	unknown	Ethiopia/CERI-KRISP-K025810/2021,Ethiopia/CERI-KRISP-K024814/2021,Ethiopia/ILRI_COVM02905/2021,Ethiopia/ILRI_COVM02972/2022,Ethiopia/CERI-KRISP-K024788/2021
Irena Tabain et al	15	unknown	unknown	unknown	Croatia/10058/2021,Croatia/7148/2021,Croatia/14054/2021,Croatia/13017/2021,Croatia/8225/2021,Croatia/24416/2022,Croatia/19215/2021,Croatia/35664/2022,Croatia/33105/2022,Croatia/33220/2022,Croatia/HRV000_303/2021,Croatia/2267/2021,Croatia/5690/2021,Croatia/5932/2021,Croatia/6125/2021
Sandra Janezic et al	6	unknown	unknown	unknown	Slovenia/17-116716-CE/2021,Slovenia/17-071494-CE/2021,Slovenia/5C-023919-KP/2022,Slovenia/08-083085-MB/2022,Slovenia/08-081989-MB/2021,Slovenia/08-108897-MB/2021
Richard Njouom et al	1	unknown	unknown	unknown	Cameroon/CPC-21v-37297/2021
Dr Essomba Rene Ghislain et al	3	unknown	unknown	unknown	Cameroon/CERI-KRISP-K026355/2021,Cameroon/CERI-KRISP-K026911/2021,Cameroon/CERI-KRISP-K037204/2022
Martin Kolisko et al	1	unknown	unknown	unknown	CzechRepublic/BC_20102021_61/2021
Marijke Reynders et al	2	unknown	unknown	unknown	Algeria/SJAA1081/2021,Belgium/SJ4442947/2021
Fayez Khardine et al	1	unknown	unknown	unknown	Algeria/90944/2021
Baya Hedjal et al	1	unknown	unknown	unknown	Algeria/96525/2021
Bénédicte Roquebert et al	6	unknown	unknown	unknown	Guadeloupe/CERBAHC-1293735/2021,France/MC-CERBAHC-1240226/2021,France/IDF-CERBAHC-11764833/2021,Guadeloupe/CERBAHC-02520561/2022,Guadeloupe/CERBAHC-04202044/2022,Guadeloupe/CERBAHC-02378756/2022
Atsbeha G Weldemariam et al	2	unknown	unknown	unknown	Ethiopia/ET2108130/2021,Ethiopia/11615/2021
Haruka Abe et al	7	unknown	unknown	unknown	Gabon/KK0108/2021,Gabon/S0483/2020,Gabon/P0663/2020,Gabon/U0314/2020,Japan/CA020/2020,Gabon/V0242/2020,Gabon/AP360/2020
Souleymane MBOUP et al	1	unknown	unknown	unknown	Senegal/SN-IR3-004370/2021
Gasich Elena et al	6	unknown	unknown	unknown	Belarus/HR-CRIE-7713246153/2021,Belarus/HO-CRIE-7713247490/2021,Belarus/HO-CRIE-7740893458/2022,Belarus/HO-CRIE-L219C0009u_4033/2021,Belarus/HM-CRIE-L219V0018u/2021,Belarus/HM-CRIE-L219T0015u/2021
Krishna Das Manandhar et al	1	unknown	unknown	unknown	Nepal/CDBT-TU-QC4748/2021
Bright Adu et al	6	unknown	unknown	unknown	Ghana/NMIMR-NCOV-21-55883/2021,Ghana/NMIMR-NCOV-21-58369/2021,Ghana/NMIMR-NCOV-21-56911/2021,Ghana/NMIMR-PUR-21-6478/2021,Ghana/NMIMR-PUR-21-6377/2021,Ghana/NMIMR-NUP-21-6196/2021
Amy Strydom et al	1	unknown	unknown	unknown	Angola/CERI-KRISP-K024645/2021
Manraj SS et al	6	unknown	unknown	unknown	Mauritius/W0172291/2021,Mauritius/CERI-KRISP-K033122/2021,Mauritius/235430/2021,Mauritius/387755/2021,Mauritius/348643/2021,Mauritius/321000/2021
Gilbert et al	2	unknown	unknown	unknown	USA/NY-IVY-ZZXA9UCS/2021,USA/NY-IVY-ZZX9KZTR/2021
Roberto Melendez et al	16	unknown	unknown	unknown	Belize/CML-331/2022,Belize/CML-385/2022,Belize/CML-244/2021,Belize/CML-210/2021,Belize/CML-204/2021,Belize/CML-272/2021,Belize/CML-237/2021,Belize/CML-396/2022,Belize/CML-355/2022,Belize/CML-198/2021,Belize/CML-265/2021,Belize/CML-236/2021,Belize/CML-245/2021,Belize/CML-205/2021,Belize/CML-258/2021,Belize/CML-400/2022
Mona Holberg-Petersen et al	4	unknown	unknown	unknown	Norway/OUS-16046/2021,Norway/OUS-12780/2021,Norway/OUS-01499/2021,Norway/OUS-08708/2021
Chacko S. et al	1	unknown	unknown	unknown	Canada/NB-CHUDGLD-219410/2021
Runa Jha et al	1	unknown	unknown	unknown	Nepal/S-10/2021
Radosław Charkiewicz et al	2	unknown	unknown	unknown	Poland/PZH-UMB-4814/2021,Poland/PZH-UMB-5731/2021
Mirzakamol S Ayubov et al	3	unknown	unknown	unknown	Uzbekistan/Tashkent-CGB-39/2021,Uzbekistan/Tashkent-CGB-32/2020,Uzbekistan/Tashkent-CGB-14/2020
Hassan Ihazmade et al	1	unknown	unknown	unknown	Morocco/258/2021
V Salimi et al	1	unknown	unknown	unknown	Iran/Maragheh-NIC-S2/2021
Katya Levytskyi et al	2	unknown	unknown	unknown	Israel/ICH-760596394/2021,Israel/ICH-741105274/2021
Fabio Miyajima et al	2	unknown	unknown	unknown	Brazil/CE-FIOCRUZ-31019CE/2021,Brazil/CE-FIOCRUZ-44056CE/2021
Arnott A. et al	5	unknown	unknown	unknown	Australia/NSW-ICPMR-8478/2021,Australia/NSW-ICPMR-1831/2021,Australia/NSW-ICPMR-11899/2021,Australia/NSW-ICPMR-16624/2021,Australia/NSW-ICPMR-22269/2022
Gilda Troncos et al	1	unknown	unknown	unknown	Peru/CUS-CUS00637/2021
Sarah Cockerton et al	8	unknown	unknown	unknown	NewZealand/21CH0244/2021,NewZealand/21CH0831/2021,NewZealand/22CH0027/2021,NewZealand/21MV1721/2021,NewZealand/22CV3072/2022,NewZealand/22CH2914/2022,NewZealand/22CV1037/2022,NewZealand/22CV2099/2022
National Public Health Laboratory Team /Quadrum Institute Bioscience UK Team (NVAP for funding /Administration) et al	1	unknown	unknown	unknown	Nepal/NPHL/S-577/2021
Pilailuk Okada et al	2	unknown	unknown	unknown	Thailand/Chai_Nat_SEQ17130/2021,Thailand/NIC_BKK_17203/2022
Thanit Sila et al	1	unknown	unknown	unknown	Thailand/COVPSU-01146/2021
Siribun Panapruksachat et al	1	unknown	unknown	unknown	Laos/LOMWRU-0006/2021
Giorgi Tomashvili et al	11	unknown	unknown	unknown	Georgia/Tb-sNGS2166/2021,Georgia/Tb-sNGS1027/2021,Georgia/Tb-SNGS441/2021,Georgia/Tb-SNGS1443/2021,Georgia/Tb-SNGS1758/2021,Georgia/Tb-171516/2020,Georgia/Tb-sNGS4059/2022,Georgia/Tb-sNGS4764/2022,Georgia/Tb-sNGS4539/2022,Georgia/Tb-SNGS117/2021,Georgia/Tb-RNGS002/2020
Abroi A. et al	4	unknown	unknown	unknown	Estonia/RC0249856/2021,Estonia/19102342/2022,Estonia/19086109/2022,Estonia/RC0611723/2022
Andrea Patrizia Salzmann et al	1	unknown	unknown	unknown	Switzerland/VD-ETHZ-34455687/2021
C et al	1	unknown	unknown	unknown	Andorra/AND-239_2121014534_COV-GC/2021
Gilliard Nicolas et al	1	unknown	unknown	unknown	Belgium/CHUNamur13832461/2021
Harald Esterbauer et al	1	unknown	unknown	unknown	Austria/KILM1238/2021
SEARCH Alliance with Jassim Mohammed Abdo et al	5	unknown	unknown	unknown	Iraq/KR-SEARCH-118876/2021,Iraq/KR-SEARCH-120020/2021,Iraq/KR-SEARCH-119894/2021,Iraq/KR-SEARCH-119852/2021,Iraq/KR-SEARCH-120357/2022
Reinis Vangravs et al	7	unknown	unknown	unknown	Latvia/2941090/2021,Latvia/3706269/2021,Latvia/21441984NO/2021,Latvia/2111056234/2021,Latvia/2102084205/2021,Latvia/2104001096/2021,Latvia/2105034872/2021
Amal SOUIRI et al	1	unknown	unknown	unknown	Morocco/59cc/2021
Dr. Rame Hamdi khasawneh et al	2	unknown	unknown	unknown	Jordan/RMSR2S8/2021,Jordan/RMSR7S9/2020
Laura Bankers et al	1	unknown	unknown	unknown	USA/CO-CDPHE-2101266261/2021
BRC: Heba A. Al-Khatib et al	3	unknown	unknown	unknown	Qatar/QA.QU.18.28.H6/2021,Qatar/QA-QU-20-9-H6/2021,Qatar/QA.QU.18.38.H2/2022
Pava Dimitrijevic et al	3	unknown	unknown	unknown	BosniaandHerzegovina/38046/2021,BosniaandHerzegovina/166777/2021,BosniaandHerzegovina/IPH-RS-42/2022
Dinesh Kumar et al	1	unknown	unknown	unknown	India/GJ-INSACOG-GBRC2655/2021
Fajar Nur Sulistiyohadi et al	1	unknown	unknown	unknown	Indonesia/KB-NIHRD-WGS13184/2021
Hana Apsari Pawestri et al	2	unknown	unknown	unknown	Indonesia/JK-NIHRD-WGS08930/2021,Indonesia/JK-NIHRD-WGS_22_00993/2022
Arie Ardiansyah Nugraha et al	2	unknown	unknown	unknown	Indonesia/KS-GS-NIHRD-WGS11730/2021,Indonesia/JK-NIHRD-WGS04200/2021
Lydia V Panggalo et al	1	unknown	unknown	unknown	Indonesia/JA-GS-EIJK-RSRM-0077/2021
Chenwei Wang on behalf of Q-PHIRE Genomics et al	3	unknown	unknown	unknown	Australia/QLD2230/2021,Australia/QLD38528/2022,Australia/QLD0x00D187/2022
Wael H. Roshdy et al	2	unknown	unknown	unknown	Egypt/CPHL-S26/2021,Egypt/CPHL-21907/2022
"N’Faly Magassouba et al	1	unknown	unknown	unknown	Guinea/LFHVG-G0439/2021
Uma Ramakrishnan et al	1	unknown	unknown	unknown	India/TN-SEQ_6212_S222_R1_001/2021
Priyanka Ananta Mulay et al	1	unknown	unknown	unknown	India/KA-SLS-12205/2021
Ashley C. Johnson et al	1	unknown	unknown	unknown	USA/MS-UMMC-M1626E12-517935/2021
UNMC COVID-19 Response Team et al	1	unknown	unknown	unknown	USA/NE-COPH-H72606/2021
Daisuke Motooka et al	2	unknown	unknown	unknown	Japan/RIMD04010/2021,Japan/RIMD08599/2022
Karen Orostica et al	10	unknown	unknown	unknown	Chile/RM-773/2022,Chile/AN-175576/2021,Chile/TA-157943/2021,Chile/AI-93132/2021,Chile/RM-197726/2021,Chile/AN-34873/2022,Chile/TA-23259/2022,Chile/TA-136590/2021,Chile/LL-104981/2021,Chile/AP-131325/2021
Medini K. Annavajhala et al	3	unknown	unknown	unknown	USA/NY-CUIMC-NP-7078/2021,USA/NY-CUIMC-NP-7051/2021,USA/NY-CUIMC-NP-3333/2020
Isaac Sanchez et al	4	unknown	unknown	unknown	DominicanRepublic/1573282/2021,DominicanRepublic/1568854/2021,DominicanRepublic/1576701/2021,DominicanRepublic/1572489/2021
Anastasia Chatzidimitriou et al.	1	unknown	unknown	unknown	Greece/V4553/2021
Chaabouni Yassine et al	1	unknown	unknown	unknown	Tunisia/S-1359/2021
Hege Vangstein Aamot et al	1	unknown	unknown	unknown	Norway/Ahus-1519/2021
Mhalla Salma et al	1	unknown	unknown	unknown	Tunisia/S-1153/2021
Goletic S et al	3	unknown	unknown	unknown	BosniaandHerzegovina/VFS-UNSA-LMGFI598/2021,BosniaandHerzegovina/VFS-UNSA-LMGFI1043/2021,BosniaandHerzegovina/VFS-UNSA-LMGFI1205/2022
Fares Wasfi et al	1	unknown	unknown	unknown	Tunisia/F-4881/2021
Arsen Arakelyan et al	7	unknown	unknown	unknown	Armenia/IMB8-5/2021,Armenia/IMB11-12/2021,Armenia/IMB6-9/2021,Armenia/IMB11-3/2021,Armenia/IMB17-17/2022,Armenia/IMB1-6/2021,Armenia/IMB3-10/2021
A.S. COMLAN et al	2	unknown	unknown	unknown	Togo/BL21_C13593/2021,Togo/11399/2021
Sundqvist M et al	2	unknown	unknown	unknown	Sweden/Orebro-47621106/2021,Sweden/Orebro-47598830/2021
Samoilov A.E. et al	6	unknown	unknown	unknown	Russia/CHU-CRIE-L219D0044u/2021,Russia/KOS-CRIE-L219C0056u/2021,Russia/MOS-CRIE-L189C3106u/2021,Crimea/CRIE-L189P2631u/2021,Russia/MOS-CRIE-L189S0156u_3459/2021,Russia/MOW-CRIE-L188V0091/2021
Hatem et al	1	unknown	unknown	unknown	Egypt/CCHE57357_Wave_4_070/2021
Derly Andrade Molina et al	1	unknown	unknown	unknown	Ecuador/UEES-INTERLAB-6879881/2021
Andrey Komissarov et al A	9	unknown	unknown	unknown	Russia/SPE-RII-6352S/2021,Crimea/RII-MH29260S/2021,Russia/MOW-RII-MH19964S/2021,Russia/PRI-RII-MH68249S/2022,Crimea/RII-MH9286S/2020,Crimea/RII-MH2936S/2020,Russia/MOS-RII-MH16213S/2021,Russia/SPE-RII-31084S/2021,Russia/MAG-RII-MH14038S/2021
Marie Le Mercier et al	2	unknown	unknown	unknown	Belgium/UZA-UA-48205931/2021,Belgium/UZA-UA-CV2055889940/2021
Danijela Vujošević et al	10	unknown	unknown	unknown	Montenegro/CO-00366_MNE000_2548482102/2021,Montenegro/CO-00366_MNE000_2616402102/2021,Montenegro/CO-00421_MNE000_2898162102/2021,Montenegro/CO-00531_MNE000_5464062102/2021,Montenegro/CO-00568_MNE000_5771962102/2021,Montenegro/CO-00568_MNE000_5753872102/2021,Montenegro/CO-00688_MNE000_1622362202/2022,Montenegro/1291892202/2022,Montenegro/CO-00688_MNE000_1019352202/2022,Montenegro/CO-00357_MNE000_2…
Vidanovic et al	8	unknown	unknown	unknown	Serbia/Kraljevo-ZJZ00022906/2021,Serbia/Kraljevo-00152307/2020,Kosovo/KM-09962407/2020,Serbia/NoviSad-210722506/2020,Serbia/Becej-716762511/2020,Serbia/Vrsac-101760605/2020,Serbia/Lipljan-005360911/2020,Serbia/NS838-04/2020
Morozov Alexandr et al	3	unknown	unknown	unknown	Moldova/A0047_2021_10_22/2021,Moldova/A0005_2021_08_09/2021,Moldova/A0087/2021
Nadia Wohlwend et al	6	unknown	unknown	unknown	Liechtenstein/FL-Risch-2191402905/2021,Liechtenstein/FL-Risch-21B1003292/2021,Liechtenstein/FL-Risch-21C1613080/2021,Liechtenstein/FL-Risch-2232904797/2022,Liechtenstein/FL-Risch-2142909658/2021,Liechtenstein/FL-Risch-2150607761/2021
Halacu Ala et al	3	unknown	unknown	unknown	Moldova/Nr-109278/2021,Moldova/Nr-103696/2021,Moldova/769/2022
M.Tukalo et al.	7	unknown	unknown	unknown	Ukraine/66-66938/2021,Ukraine/65-64445/2021,Ukraine/15-63989/2021,Ukraine/28-68970/2022,Ukraine/52-62364/2021,Ukraine/MN908947-12-142683/2021,Ukraine/HZ2-59758/2021
Teodora Buzharova et al	3	unknown	unknown	unknown	Macedonia/32071/2021,Macedonia/54205/2021,Macedonia/61485/2021
Wei Sun et al	1	unknown	unknown	unknown	Heilongjiang/IVDC-HEB-508/2021
Rasa Ugenskiene et al	1	unknown	unknown	unknown	Lithuania/LSMULKKGMMK19C72/2021
Barbora Kotvasová et al	1	unknown	unknown	unknown	Slovakia/44511/2021
Shevtsov Alexandr et al	2	unknown	unknown	unknown	Kazakhstan/1831/2021,Kazakhstan/3601/2021
Chang Shu et al	1	unknown	unknown	unknown	Heilongjiang/IVDC-HH-366/2021
Alise Jakovele et al	3	unknown	unknown	unknown	Latvia/3407/2021,Latvia/5663/2021,Latvia/4442/2021
Mazur-Panasiuk et al	1	unknown	unknown	unknown	Poland/PL_P3628/2021
Lulu Wang et al	1	unknown	unknown	unknown	Liaoning/IVDC-DL-60/2021
Dr. Hani Mousa Al-Akabi et al	2	unknown	unknown	unknown	Iraq/CPHL-061021-77/2021,Iraq/CPHL-051221-05/2021
Abdelmajeed Nasereddin et al	2	unknown	unknown	unknown	Palestine/QIBPS-PS-JER117640/2021,Palestine/QIBPS-OM_5_S8/2022
Yasir Elferruh et al	3	unknown	unknown	unknown	Syria/Northwest-0023/2021,Syria/Northwest-00193/2022,Syria/Northwest-0118/2022
Saied Jaradat et al	1	unknown	unknown	unknown	Jordan/PHBC33/2021
Buss et al	1	unknown	unknown	unknown	Canada/AB-ABPHL-43998/2021
Martínez-Pérez Karina Paola et al	1	unknown	unknown	unknown	Colombia/ATL-UN-183/2021
Bas B Oude Munnink et al	15	unknown	unknown	unknown	Suriname/SR-880/2021,Suriname/SR-812/2021,Suriname/SR-964/2022,Suriname/SR-786/2021,Suriname/SR-844/2021,Suriname/SR-983/2022,Suriname/SR-148/2021,Suriname/SR-345/2021,Suriname/SR-621/2021,Suriname/SR-512/2021,Suriname/SR-164/2021,Suriname/SR-332/2021,Suriname/SR-95/2020,Suriname/SR-99/2020,Suriname/SR-113/2021
Andrea Vergara Gomez | Jose Luis Villanueva Canas | Miguel Julian Martinez Yoldi | M. Mar Mosquera Gutierrez | M. Angeles Marcos Maeso et al	1	unknown	unknown	unknown	Spain/CT-HCB-1465/2021
Oluniyi et al	2	unknown	unknown	unknown	Nigeria/ON268/2021,Nigeria/CV4811/2021
Matias-Florentino M et al	1	unknown	unknown	unknown	Mexico/CMX-INER-INMEGEN-00315/2021
Nokukhanya Mdlalose et al	1	unknown	unknown	unknown	SouthAfrica/CERI-KRISP-K027906/2021
Karin van Leeuwen et al	1	unknown	unknown	unknown	Netherlands/FL-SQD-00441/2021
Tsuyoshi Sekizuka et al	11	unknown	unknown	unknown	Japan/PG-114044/2021,Japan/PG-166936/2021,Japan/IC-2686/2021,Japan/PG-7947/2020,Japan/PG-5206/2020,Japan/PG-22397/2020,Japan/PG-9868/2020,Japan/PG-18807/2020,Japan/PG-14637/2020,Japan/PG-21371/2021,Japan/PG-48274/2021
Hiromi Nagaoka et al	1	unknown	unknown	unknown	Japan/SZ-NIG-Y212133/2021
Kuniharu Sasaki et al	1	unknown	unknown	unknown	Japan/PG-163974/2021
Deogratius Ssemwanga et al	4	unknown	unknown	unknown	Uganda/CERI-UVRI-K022882/2021,Uganda/MRC-UVRI-UVRI402770/2021,Uganda/MRC-UVRI-UVRI416777/2021,Uganda/MRC-UVRI-UVRI415398/2021
Matthew Cotten Dan Lule Bugembe et al	1	unknown	unknown	unknown	Uganda/UG820/2021
Abe G Abias et al	5	unknown	unknown	unknown	SouthSudan/UG1161/2021,SouthSudan/UG1090/2021,SouthSudan/UG1096/2021,SouthSudan/UG1094/2021,SouthSudan/UG1244/2021
Xhevat Jakupi et al	10	unknown	unknown	unknown	Kosovo/CO-00367-XXK000_5557/2021,Kosovo/CO-00533-XXK000_5842/2021,Kosovo/CO-00491-XXK000_3583_1/2021,Kosovo/CO-00397-XXK000_7420/2021,Kosovo/CO-00533-XXK000_4018_MI/2021,Kosovo/CO-00451-XXK000_1729/2021,Kosovo/CO-00733-XXK000_98_02_Pe_Niph_2022/2022,Albania/CO-00602-XXK000_1787_3/2021,Kosovo/CO-00733-XXK000_20586_02_Gjil_Niph_2022/2022,Kosovo/CO-00634-XXK000_4977_22_Mi/2021
Antonio Grimaldi Patrizia Annunziata Francesco Panariello Claudia Tiberio Teresa Giuliano Valentina Bouche Chiara Colantuono Lucio Di Filippo Anna Manfredi Marcello Salvi Antonio Limone Luigi Atripaldi Andrea Ballabio Davide Cacchiarelli et al	1	unknown	unknown	unknown	Italy/CAM-TIGEM-IZSM-COLLI-20537/2021
Lorusso A et al	1	unknown	unknown	unknown	Italy/ABR-IZSGC-318139/2021
Zahra Hosseini et al	1	unknown	unknown	unknown	Iran/AK241/2021
Kerala State SARS-COV-2 Genome Surveillance Programme (GENESCOV2) et al	1	unknown	unknown	unknown	India/KL-GENESCOV06398/2021
Jacquelyn Wynn et al	5	unknown	unknown	unknown	England/ALDP-15EAB12/2021,England/ALDP-1C971B1/2021,Wales/ALDP-2DCFB36/2021,England/ALDP-152F81A/2021,England/ALDP-13A2F76/2021
Peter Menzel et al	1	unknown	unknown	unknown	Cyprus/ChVir-LB-210903-8472/2021
Johan Frans et al	1	unknown	unknown	unknown	Belgium/Briant-12112808401/2021
Elżbieta Justyńska et al	1	unknown	unknown	unknown	Poland/WSSEGorzow-21s0018/2021
Aldo Sosa et al	3	unknown	unknown	unknown	Belize/8730818-GMI/2021,Belize/8733408-GMI/2021,Belize/8733400-GMI/2021
Juvencio Chan et al	2	unknown	unknown	unknown	Belize/8733408-ICGES/2021,Belize/8733400-ICGES/2021
Anca Botezatu et al	1	unknown	unknown	unknown	Romania/4205DIIO/2021
Samuel Sorie et al	1	unknown	unknown	unknown	SierraLeone/CPHRL_SEQ_21_298/2021
Marketa Gancarcikova et al	2	unknown	unknown	unknown	CzechRepublic/FNHK-Ps-001778/2021,CzechRepublic/FNHK-Ps-003521/2022
Zhongwen Chen et al	1	unknown	unknown	unknown	CentralAfricanRepublic/JXCDC-85/2021
Dovydas Gecys et al	1	unknown	unknown	unknown	Lithuania/MR-LUHS-18-01/2021
Csaba István Pereszlényi et al	3	unknown	unknown	unknown	Hungary/mbl_00686/2022,Hungary/mbl_28697/2021,Hungary/mbl_33015/2021
Bezdicek Matej et al	1	unknown	unknown	unknown	CzechRepublic/CSQ0925/2021
Sylwia Krzetowska et al	2	unknown	unknown	unknown	Poland/1979WSN2021_wsseol/2021,Poland/0044WSN2021_wsseol/2021
The Lighthouse Lab in Milton Keynes et al	2	unknown	unknown	unknown	England/MILK-2B6690C/2021,England/MILK-3AA74A2/2022
Antonio Grimaldi Patrizia Annunziata Francesco Panariello Claudia Tiberio Teresa Giuliano Valentina Bouche Chiara Colantuono Michela Daniele Lucio Di Filippo Anna Manfredi Marcello Salvi Antonio Limone Luigi Atripaldi Andrea Ballabio Davide Cacchiarelli et al	1	unknown	unknown	unknown	Italy/CAM-TIGEM-IZSM-COLLI-23738/2021
Health Services Laboratories et al	1	unknown	unknown	unknown	England/HSLL-2834296/2021
Gianmaria Rossolini et al	1	unknown	unknown	unknown	Italy/TUS-AOUC-42/2021
Goletic T et al	2	unknown	unknown	unknown	BosniaandHerzegovina/VFS-UNSA-LMGFI189/2021,BosniaandHerzegovina/VFS-UNSA-LMGFI100/2021
Stefan Boers et al	2	unknown	unknown	unknown	Netherlands/ZH-LUMC-810/2021,Netherlands/ZH-LUMC-1615/2022
Ponce M et al	1	unknown	unknown	unknown	Spain/MD-71770153/2021
Anna Yakovleva et al	1	unknown	unknown	unknown	Ukraine/Kyiv-192161/2021
Lucia Maďarová et al	2	unknown	unknown	unknown	Slovakia/run220201_RUVZ_BB-22-0119/2022,Slovakia/BB_22_00001428/2022
Cortinas et al	8	unknown	unknown	unknown	Uruguay/DLSP_p2302/2021,Uruguay/DLSP_p2306/2021,Uruguay/DLSP_5842/2021,Uruguay/DLSP_7017/2021,Uruguay/DLSP_406/2022,Uruguay/DLSP_4952/2021,Uruguay/DLSP_4112/2021,Uruguay/DLSP_649/2020
Javier Tognarelli et al	10	unknown	unknown	unknown	Ecuador/EC-G-2107/2020,Chile/RM-35569/2021,Chile/RM-111216/2020,Chile/RM-164804/2020,Chile/RM-72817/2020,Chile/NB-196351/2020,Chile/RM-171340/2020,Chile/RM-53217/2021,Chile/RM-267158/2020,Chile/RM-23614/2021
Fatma Bayrakdar et al B	1	Phylogenetic Analysis of SARS-CoV-2 Genomes in Turkey	unknown	https://dx.doi.org/10.1101/2020.05.15.095794	Turkey/HSGM-8990/2020
Aghayev AR et al	2	unknown	unknown	unknown	Azerbaijan/Aghayev-12/2021,Azerbaijan/Aghayev-09/2021
Derly Andrade et al	1	unknown	unknown	unknown	Ecuador/USFQ-129/2020
Placide Mbala-Kingebeni et al B	2	Phylogenetic analysis of SARS-CoV-2 in DRC	unknown	https://virological.org/t/phylogenetic-analysis-of-sars-cov-2-in-drc/528	DRC/1376/2020,DRC/523/2020
Lukasz Rabalski et al	2	unknown	unknown	unknown	Poland/Pom8/2020,Poland/Pomorskie_MWB_20/2020
Zekri et al	2	unknown	unknown	unknown	Egypt/CUNCI-HGC9I004/2020,Egypt/CUNCI-HGC12I045/2021
Alghoribi et al	2	unknown	unknown	unknown	SaudiArabia/KAIMRC-S197/2020,SaudiArabia/KAIMRC-S327/2021
May Sherif Soliman et al	1	unknown	unknown	unknown	Egypt/C-CU002b-S3/2020
Mohamed Seadawy et al	3	unknown	unknown	unknown	Egypt/ARMY-61/2021,Egypt/ARMY-297/2021,Egypt/ARMY-329/2021
Wael H. Roshdy/ Mohamed Kamal / Shymaa s. Ahmed/ Ramy Galal/Nancy el guindy/ Amelia nagiub/salma sayed/ Abd Monaem Adel/Galal Mahmoud/Dalia Ramadan/Rabeh ..R. El/Shesheny/ Mohamed A Ali/Mohamed Hassany et al	1	unknown	unknown	unknown	Egypt/CPHL-S4/2021
Ronnie Gavilan Chavez et al	2	unknown	unknown	unknown	Peru/LIM-INS-544/2020,Peru/LIM-INS-371/2020
Gemma Clark et al	1	Preliminary analysis of SARS-CoV-2 importation & establishment of UK transmission lineages	unknown	https://virological.org/t/preliminary-analysis-of-sars-cov-2-importation-establishment-of-uk-transmission-lineages/507	England/NOTT-110C80/2020
Eduardo Juscamayta Lopez et al	1	unknown	unknown	unknown	Peru/CAL-INS-082/2020
Sergio Aguilar Martínez et al	1	unknown	unknown	unknown	Peru/LAM-UPCH-0866/2020
Banko Ana et al	2	unknown	unknown	unknown	Serbia/C17946/2020,Serbia/M14865/2020
Goletić T. et al	5	unknown	unknown	unknown	BosniaandHerzegovina/VFS-UNSA-LMGFI007/2020,BosniaandHerzegovina/VFS-UNSA-LMGFI004/2020,BosniaandHerzegovina/VFS-UNSA-LMGFI003/2020,BosniaandHerzegovina/VFS-UNSA-LMGFI009/2020,BosniaandHerzegovina/VFS-UNSA-LMGFI005/2020
Dirbáková Z. et al	3	unknown	unknown	unknown	Slovakia/14237-VHU5042/2020,Slovakia/VIZV_SEQ_B1/2020,Slovakia/60056-VHU_4065/2020
Javier Indart et al	1	unknown	unknown	unknown	Argentina/PAIS-A1184/2021
Freyja Valsdóttir et al	1	unknown	unknown	unknown	Iceland/E4292/2022
Sofia Viegas et al	3	unknown	unknown	unknown	Mozambique/INS-PMB0593229/2022,Mozambique/INS-PMB0594670/2022,Mozambique/6826-A160/2022
Selma Durgut et al	1	unknown	unknown	unknown	BosniaandHerzegovina/AGC2330/2022
Gjorgjievska M et al	1	unknown	unknown	unknown	NorthMacedonia/ZMC-ID2Day8/2022
Fernando Lázaro et al	1	unknown	unknown	unknown	Spain/MD-HULP-40479922/2022
Chantal Vogels et al	1	unknown	unknown	unknown	USA/NY-Yale-18862/2022
Priyanka Singh et al	1	unknown	unknown	unknown	India/DL-NCDC-7209279/2021
Catherine Moore et al B	2	unknown	unknown	unknown	Wales/PHWC-PJ47YM/2022,Wales/PHWC-49F6F1/2020
Manh Huy Dao et al	1	unknown	unknown	unknown	Vietnam/PIHCM_1366/2022
Calvin Sjaarda et al	2	unknown	unknown	unknown	Canada/ON-KHS-22-04236-v1/2022,Canada/ON-KHS-22-06729-v1/2022
Kalyanasundram J et al	2	unknown	unknown	unknown	Malaysia/IMR_OS36/2022,Malaysia/IMR_WC224802/2022
A Nejati et al	1	unknown	unknown	unknown	Iran/NIC-24es-79/2022
Samiha Al Kharusi et al	3	unknown	unknown	unknown	Oman/5222328/2022,Oman/520278568/2020,Oman/52180/2020
Dr. Varsha Potdar et al	1	unknown	unknown	unknown	India/MH-ICMR-NIV-INSACOG-NCOV-225252/2022
Didon et al	2	unknown	unknown	unknown	Seychelles/F153407/2022,Seychelles/F130809/2022
Yichen Ding et al	1	unknown	unknown	unknown	Singapore/4237/2022
Dušan Loderer et al	1	unknown	unknown	unknown	Slovakia/BA_22_00024439/2022
Orly Eshel et al	2	unknown	unknown	unknown	Israel/ICH-741211511/2022,Israel/ICH-741215206/2022
Benny Yeo et al	3	unknown	unknown	unknown	Singapore/2173/2022,Singapore/1023/2022,Singapore/3099/2022
Asmita Gupta et al	1	unknown	unknown	unknown	India/TG-CDFD-WR81376/2022
Tanguy ARAUD et al	1	unknown	unknown	unknown	Switzerland/LU-DIA-011442518801/2022
Jacob Afelskie et al	4	unknown	unknown	unknown	Canada/ON-PHL-22-21425/2022,Canada/ON-PHL-22-16891/2022,Canada/ON-PHL-22-18250/2022,Canada/ON-PHL-22-17735/2022
Frank Middleton et al	8	unknown	unknown	unknown	USA/NY-SUNYQB-61210501203230/2022,USA/NY-SUNYQB-61210501203234/2022,USA/NY-SUNYQB-61210501405185/2022,USA/NY-SUNYQB-61210552802884/2022,USA/NY-SUNYQB-61210500705828/2022,USA/NY-SUNYQB-61210650912002/2022,USA/NY-SUNYQB-5007189/2022,USA/NY-SUNYQB-61210452214813/2022
Bharti Malhotra et al	1	unknown	unknown	unknown	India/RJ-SMS-ICMR-INSACOG-TS-13102/2022
Zahida Mehdi et al	1	unknown	unknown	unknown	Algeria/16733/2022
Emmi Andersson et al	1	unknown	unknown	unknown	Sweden/DA10352826/2022
Mohammad Jubair et al	1	unknown	unknown	unknown	Bangladesh/icddrb-G142070/2022
Sana Ferjani et al	3	unknown	unknown	unknown	Tunisia/12/2022,Tunisia/49918/2022,Tunisia/53954/2022
Dr. Antonio Oliver et al	1	unknown	unknown	unknown	Spain/IB-HUSE-04717/2022
Nur Ika Hariastuti et al	1	unknown	unknown	unknown	Indonesia/JK-NIHRD-MI_22_21827/2022
Yekti Hediningsih et al	1	unknown	unknown	unknown	Indonesia/JT-Labkes-27IA/2022
Magdalena Purker et al	1	unknown	unknown	unknown	Austria/AGES-631859/2022
Laura Vanstraelen et al. on behalf of the Jessa_cmdLab et al	1	unknown	unknown	unknown	Belgium/Jessa_11-2213-000935LKO/2022
Thomas Demuyser et al	1	unknown	unknown	unknown	Albania/UZB_548202204116/2022
Olga Burduniuc et al	1	unknown	unknown	unknown	Moldova/Nr-B9641/2022
Filip Sima et al	2	unknown	unknown	unknown	Austria/LB-R00071-S232/2022,Austria/LB-R00064-S254/2022
Kungulovski G. et al.	1	unknown	unknown	unknown	NorthMacedonia/ZMC_11078/2022
PA Bester et al	1	unknown	unknown	unknown	SouthAfrica/UFS-030222NB84/2021
Konstantinus I et al	1	unknown	unknown	unknown	Namibia/N25831/2021
Yathrib Al Zakwani et al	1	unknown	unknown	unknown	Oman/522992/2021
Quaneeta Mohktar et al	1	unknown	unknown	unknown	Ghana/NMIMR-NCOV-21-60932/2021
Shempela. D et al	2	unknown	unknown	unknown	Zambia/CHAZ-CHS0728/2021,Zambia/CHAZ-CHS1787/2022
Risha Singh on behalf of CARPHA et al	1	unknown	unknown	unknown	AntiguaandBarbuda/129042/2022
Rastislav Slavkovský et al	2	unknown	unknown	unknown	CzechRepublic/UMTM427018/2022,CzechRepublic/UMTM217675/2021
Masaki Hayashi et al	1	unknown	unknown	unknown	Japan/TKYkbm1921/2022
Di Gaudio F. et al	1	unknown	unknown	unknown	Italy/SIC_CQRC_3170191/2022
Isaac Miguel Sánchez et al	6	unknown	unknown	unknown	DominicanRepublic/1858376-LNSPDD/2022,DominicanRepublic/1859047-LNSPDD/2022,DominicanRepublic/1859082-LNSPDD/2022,DominicanRepublic/1826588-LNSPDD/2022,DominicanRepublic/1844541-LNSPDD/2022,DominicanRepublic/1847217-LNSPDD/2022
National Public Health Laboartory Team/Grande Hospital et al	1	unknown	unknown	unknown	Nepal/NPHL-S-1491/2022
Sergio Maria Ivano Malandrin et al	1	unknown	unknown	unknown	Italy/LOM_ASSTMonza_6000023075_20220202073700/2022
William K. Ampofo et al	1	unknown	unknown	unknown	Ghana/TRA-2309/2021
Paul A. Christensen et al	1	unknown	unknown	unknown	USA/TX-HMH-MCoV-87537/2021
Wasun Chantratita et al	1	unknown	unknown	unknown	Thailand/Bangkok-RAMA-CMG-0195/2022
Guzmán-Otazo et al	1	unknown	unknown	unknown	Bolivia/LP-INLASA-PLX7/2022
Dimas Tadeu Covas et al	7	unknown	unknown	unknown	Brazil/SP-IB_153397/2022,Brazil/SP-IB_119966/2021,Brazil/SP-reBUT_352816926/2021,Brazil/SP-re_But-130759/2021,Brazil/SP-IB_SEQ00632/2021,Brazil/SP-IAL-718213-NBD07/2021,Brazil/SP-reBUT_765410/2021
Mahsa Tavakoli et al	1	unknown	unknown	unknown	Iran/AN043/2021
Stefan Neuenschwander et al	1	unknown	unknown	unknown	Switzerland/BE-IFIK-7211-6911/2022
BakelLab A	22	Analysis of pandemic Covid sequences from New York in 2022	unknown	unknown	PV54462,PV56767,PV55518,PV55922,PV56463,PV56722,PV57199,PV57617,PV70777,PV67882,PV73950,PV73546,PV72785,PV73307,PV58787,PV69152,PV70280,PV57917,PV58632,PV57576,PV58032,PV58063
Vadim Nirca et al	1	unknown	unknown	unknown	Moldova/F0016/2022
Djordjevic V. et al	1	unknown	unknown	unknown	Serbia/14N1-01/2022
BakelLab B	2	Analysis of pandemic Covid sequences from New York in 2022	unknown	unknown	PV56313,PV58412
Tomáš Szemes et al	1	unknown	unknown	unknown	Slovakia/BA_22_00014674/2022
Elian Terpo et al	1	unknown	unknown	unknown	Poland/2203-527_wsselodz/2022
Maciej Kosinski et al	2	unknown	unknown	unknown	Poland/PZH-GUM-9649/2022,Poland/PZH-GUM-1107/2021
Pérez-Corrales C. et al	1	unknown	unknown	unknown	CostaRica/HNN-3335-1102225803/2022
Ali Maleki et al	1	unknown	unknown	unknown	Iran/AN1925/2022
Abedelmajeed Nasereddin et al	1	unknown	unknown	unknown	Palestine/28_2201_511_S3/2022
Marina Simón Páez et al	1	unknown	unknown	unknown	Spain/MC-HCUVA-41251129/2022
Mateo Carvajal et al	1	unknown	unknown	unknown	Ecuador/USFQ-2900/2022
Mendoza L et al	1	unknown	unknown	unknown	Guatemala/1169-LNSGua/2022
Naranzul Ts et al	1	unknown	unknown	unknown	Mongolia/142209/2021
Maureen Lynch et al	1	unknown	unknown	unknown	Ireland/D-CFS8-230852/2020
Joao Sobral et al	1	unknown	unknown	unknown	Portugal/IGC4478/2020
Morten Rasmussen et al	1	unknown	unknown	unknown	Denmark/SSI-01/2020
Rodrigo Guarischi et al	1	unknown	unknown	unknown	Brazil/RJ-NXBS2065GENOV827650134363/2021
Gramundi et al	1	unknown	unknown	unknown	Argentina/PAIS-D0287/2021
Magaly Martinez et al	2	unknown	unknown	unknown	Paraguay/iics_11963/2021,Paraguay/iics_10354/2021
Carmen Cherciu et al	1	unknown	unknown	unknown	Romania/Prahova_458390/2021
Maria Victoria Elizondo et al	2	unknown	unknown	unknown	Uruguay/UY-NYULH1977/2021,Uruguay/UY-NYULH2036/2021
SEARCH Alliance with Abraham Campos Romero et al	1	unknown	unknown	unknown	Mexico/BCN-ALSR-105299/2021
David Nieuwenhuijse et al	1	Rapid SARS-CoV-2 whole genome sequencing for informed public health decision making in the Netherlands	unknown	https://dx.doi.org/10.1038/s41591-020-0997-y	Netherlands/Berlicum_1363564/2020
Oscar M. Rollano-Peñaloza et al	2	unknown	unknown	unknown	Bolivia/Beni-GM3-1/2021,Bolivia/Potosi-2/2021
Md. Imran Khan et al	1	unknown	unknown	unknown	Bangladesh/DNAS_DRCIM_isl_8225/2020
Onur TOKGUN et al.	1	unknown	unknown	unknown	Turkey/DEN-PAU07/2020
Neta S. Zuckerman et al	1	unknown	unknown	unknown	Israel/CVL_S13-1/2020
Rome Buathong et al	2	unknown	unknown	unknown	Thailand/A21944/2020,Thailand/A21945/2020
Aashish Choudhary et al	1	unknown	unknown	unknown	India/DL-AIIMS33/2020
Oluniyi P.E. et al D	1	First African SARS-CoV-2 genome sequence from Nigerian COVID-19 case	unknown	https://virological.org/t/first-african-sars-cov-2-genome-sequence-from-nigerian-covid-19-case/421	Nigeria/Lagos01/2020
Goletic et al	1	Phylogenetic pattern of SARS-CoV-2 from COVID-19 patients from Bosnia and Herzegovina: lessons learned to optimize future molecular and epidemiological approaches	unknown	https://dx.doi.org/10.1101/2020.06.19.160606	BosniaandHerzegovina/01-Livno/2020
Alexandra Popa et al B	1	Mutational dynamics and transmission properties of SARS-CoV-2 superspreading events in Austria	unknown	https://www.biorxiv.org/content/10.1101/2020.07.15.204339v1	Austria/CeMM0146/2020
Leonardo I. Almonacid et al	1	unknown	unknown	unknown	Chile/Santiago-PUC_MVL_0226/2020
Santos et al	1	unknown	unknown	unknown	Brazil/MA-IEC162466/2020
Daiana Mir et al	2	unknown	unknown	unknown	Uruguay/TYT-M49/2020,Uruguay/CEL-M116/2020
Panzera et al	1	unknown	unknown	unknown	Uruguay/899/2020
Marta Giovanetti et al	1	unknown	unknown	unknown	Paraguay/PY8/2020
Gédéon Prince Manouana et al	4	unknown	unknown	unknown	Gabon/CERMEL-S0854/2020,Gabon/CERMEL-BB0100/2021,Gabon/CERMEL-DD0318/2021,Gabon/CERMEL-Y0846/2021
Olawoye I. B. et al	1	unknown	unknown	unknown	Nigeria/CV702/2021
Hui Xu et al	1	unknown	unknown	unknown	Beijing/069/2021
Collins M. Morang'a et al	5	unknown	unknown	unknown	Ghana/WACCBIP-GS961/2021,Ghana/WACCBIP-GS293/2020,Ghana/WACCBIP-GS367/2020,Ghana/WACCBIP-GS479/2020,Ghana/WACCBIP-GS233/2020
Weihua Huang et al	1	unknown	unknown	unknown	USA/NY-WMC2021-148/2021
Maciej Sykulski et al	1	unknown	unknown	unknown	Poland/Masovia-12866/2020
Sachin Chalapati et al	1	unknown	unknown	unknown	Ireland/MO-NVRL-20Z14227/2020
Hematopathology Laboratory et al	1	unknown	unknown	unknown	India/MH-ACTREC-296/2020
Ramirez-Gonzalez Ernesto et al A	1	Full genome sequence of the first SARS-CoV-2 detected in Mexico	unknown	https://dx.doi.org/10.1007/s00705-020-04695-3	Mexico/CMX-InDRE-01/2020
Ramirez-Gonzalez Ernesto et al B	1	unknown	unknown	unknown	Mexico/CMX-InDRE-07/2020
Canche-Pech José Reyes et al	1	unknown	unknown	unknown	Mexico/YUC-Biomedicos-3240702/2020
Gordon P et al	1	unknown	unknown	unknown	Canada/AB-29889/2020
Samira Al-Maruqi et al	2	unknown	unknown	unknown	Oman/RESP-20-4153/2020,Oman/182913/2020
Fahad Zadjali et al	3	unknown	unknown	unknown	Oman/205026358/2020,Oman/205043071/2020,Oman/205040106/2020
Aisha Al-Amri et al	1	unknown	unknown	unknown	Oman/520254115/2020
Robert Belužić et al	3	unknown	unknown	unknown	Croatia/Zagreb-8/2020,Croatia/Zagreb-25/2020,Croatia/Zagreb-4/2020
Aleksandar J. Dimovski et al	2	unknown	unknown	unknown	NorthMacedonia/12037/2020,NorthMacedonia/32319/2021
Aleksandar J.Dimovski et al	1	unknown	unknown	unknown	NorthMacedonia/26332/2020
José Gonçalves et al	1	unknown	unknown	unknown	Slovenia/21-3492/2020
Azzania Fibriani et al	2	unknown	unknown	unknown	Indonesia/JB-GS-WJHL-ITB-GS-276/2020,Indonesia/JB-GS-WJHL-ITB-GS-232/2020
Queen et al	1	unknown	unknown	unknown	USA/NY-CDC-2-3693757/2020
The Lighthouse Lab in Alderley Park et al	1	unknown	unknown	unknown	England/ALDP-90080F/2020
Justinas Slikas et al	2	unknown	unknown	unknown	Lithuania/C20-06-R20/2020,Lithuania/C20-05-R18/2020
Andrey Komissarov et al B	1	Genomic epidemiology of the early stages of SARS-CoV-2 outbreak in Russia	unknown	https://dx.doi.org/10.1101/2020.07.14.20150979	Russia/StPetersburg-RII4694S/2020
Ulrike Protzer et al	1	unknown	unknown	unknown	Germany/BAV-PL-virotum_7GYPP/2020
Ericka Meza et al	1	unknown	unknown	unknown	Peru/LIM-UPCH-1645/2020
Liliana Fonseca et al	1	unknown	unknown	unknown	Argentina/PAIS-F0052/2020
Susan Engelbrecht et al	2	unknown	unknown	unknown	SouthAfrica/Tygerberg_110/2020,SouthAfrica/Tygerberg_303/2020
Claudio Tavares Sacchi et al	1	unknown	unknown	unknown	Brazil/SP-633/2020
Sesay et al	2	unknown	unknown	unknown	Gambia/0278/2020,Gambia/0528/2020
Yegor Botsmanov et al	1	unknown	unknown	unknown	Russia/MOW-RSMU-GC-SAR049/2020
Semizhon Pavel et al	1	unknown	unknown	unknown	Belarus/RRCEM-7763/2020
Alla Mironenko et al	3	unknown	unknown	unknown	Ukraine/Ivano-Frankivsk-706/2020,Ukraine/HCL021165512001/2020,Ukraine/Chernivtsi_861/2020
Nguyen Thi Tam et al	2	unknown	unknown	unknown	Vietnam/VNHN_022/2020,Vietnam/VNHN_4189/2020
Kassela et al	1	unknown	unknown	unknown	Greece/235_31783/2020
Nurdyana Abdul Rahman et al	1	unknown	unknown	unknown	Singapore/1110nan/2020
Huilai Ma1& et al	3	unknown	unknown	unknown	env/Liaoning/Dalian-IVDC-Pollock-30-05/2020,env/Liaoning/Dalian-IVDC-Pollock-04-06/2020,env/Liaoning/1-IVDC-27-08/2020
Haibo Sun et al	1	unknown	unknown	unknown	Liaoning/IVDC-YK-214/2021
A.A. Kritsky et al	1	unknown	unknown	unknown	Guinea/C4/2021
Andrés E Castillo et al	1	unknown	unknown	unknown	Chile/RM-ISPCH-40/2020
Alfredo Mayor et al	1	unknown	unknown	unknown	Mozambique/MZ-L-IBV-97025448/2020
Sikhulile Dorcas Maruapula et al	1	unknown	unknown	unknown	Botswana/R8B52_BHP_AAA24535/2020
Sikhulile Wonderful T. Choga et al	1	unknown	unknown	unknown	Botswana/R8B2_BHP_AAB0981/2020
Ana da Silva Filipe et al	1	unknown	unknown	unknown	Scotland/GCVR-170529/2020
Fernando Hayashi Sant’Anna et al	1	unknown	unknown	unknown	Brazil/RS-26120CVL/2020
Natalia Rego et al	2	unknown	unknown	unknown	Uruguay/CUY5-000571-UYMO/2021,Uruguay/CHY-M435/2021
Fernando Antonio Vinhal dos Santos et al	1	unknown	unknown	unknown	Brazil/GO-HLAGYN-1305856/2020
Samojlov A.E. et al	1	unknown	unknown	unknown	Crimea/CRIE-L189B0546b/2021
Inez Andrea Medado et al	2	unknown	unknown	unknown	Philippines/PH-RITM-687/2020,Philippines/PH-RITM-527/2020
Jeremy V. Camp et al	1	unknown	unknown	unknown	Austria/MUW_1327056/2020
Ade Andriani et al	1	unknown	unknown	unknown	Indonesia/JK-LIPI023/2020
PathWest Laboratory Medicine WA Microbial Surveillance Unit et al	1	unknown	unknown	unknown	Australia/WA544/2020
Kathrin Kattler et al	1	unknown	unknown	unknown	Germany/SL-SU-10449878/2020
Parisi A. et al	1	unknown	unknown	unknown	Italy/APU-IZSPB-186PT/2020
Aghayev Agha Rza et al	1	unknown	unknown	unknown	Azerbaijan/Aghayev-02/2021
Murtskhvaladze et al	1	unknown	unknown	unknown	Georgia/MM001597/2020
Md. Maruf Ahmed Molla et al	1	unknown	unknown	unknown	Bangladesh/BCSIR-NILMRC-178/2020
Md. Saddam Hossain et al	1	unknown	unknown	unknown	Bangladesh/BCSIR-NILMRC-318/2020
Junya Yamagishi et al	2	unknown	unknown	unknown	Bangladesh/ECHD_14116/2020,Bangladesh/ECHD_05925/2020
Seemann T. et al	3	unknown	unknown	unknown	Australia/VIC4013/2020,Australia/VIC15783/2020,Australia/VIC2509/2020
Mohammad Omar Faruque et al	1	unknown	unknown	unknown	Bangladesh/CU-CTG-06/2020
Seemann et al	1	unknown	unknown	unknown	Australia/VIC10673/2020
Senjuti Saha et al	1	unknown	unknown	unknown	Bangladesh/CHRF-0067/2020
Antonio Grimaldi et al	1	unknown	unknown	unknown	Italy/CAM-TIGEM-531/2020
Iacobellis M et al	1	unknown	unknown	unknown	Italy/APU-PODV-15711175/2020
Rajeev Shrestha et al	2	unknown	unknown	unknown	Nepal/DH_002/2020,Nepal/DH_001/2020
Shunxiang Qi et al	1	unknown	unknown	unknown	Hebei/IVDC-07-01/2021
Qi Liang et al	1	unknown	unknown	unknown	Heilongjiang/IVDC-HEB-270/2021
Kwabena O. Duedu et al	1	unknown	unknown	unknown	Ghana/UHAS-H009/2020
Chika Kingsley Onwuamah et al	1	unknown	unknown	unknown	Nigeria/S34/2020
Muhammad Shuaib et al	1	unknown	unknown	unknown	SaudiArabia/KAUST-JEDDAH1299/2020
Annika Roessler et al	1	unknown	unknown	unknown	Austria/MUIV-0077/2020
Phuong Truong et al	1	unknown	unknown	unknown	Vietnam/BMH-260321-HA/2021
Andreas Sjödin et al	1	unknown	unknown	unknown	Sweden/RVFOI21-00669/2020
Toshihito Nomura et al	1	unknown	unknown	unknown	Japan/HiroHC113/2020
Nouar Qutob et al	2	unknown	unknown	unknown	Palestine/72/2020,Palestine/1/2020
Ereqat et al	1	unknown	unknown	unknown	Palestine/AAS39/2020
Nasereddin et al	1	unknown	unknown	unknown	Palestine/AAS61/2021
Dumaidi et al	1	unknown	unknown	unknown	Palestine/AAS46/2021
Samuel Cordey et al	1	unknown	unknown	unknown	Switzerland/GE-HUG-34118506/2021
Irina Maljkovic Berry et al	2	unknown	unknown	unknown	Afghanistan/2870x0002_23698/2021,Afghanistan/2870x0078_23483/2021
Nicole L Washington et al	1	unknown	unknown	unknown	USA/CA-SEARCH-17019/2021
Suzan D. Pas et al	1	unknown	unknown	unknown	Netherlands/NB-MVD-CWGS2101181/2021
Tao et al	1	unknown	unknown	unknown	DominicanRepublic/UN-CDC-3952108-001/2020
Jurre Y Siegers et al	2	unknown	unknown	unknown	Cambodia/17-2104290664/2021,Cambodia/467414/2021
Latour J. et al	1	unknown	unknown	unknown	France/OCC-CHU-TLS-210671322001/2021
Laila Al Balushi et al	2	unknown	unknown	unknown	Oman/5219272/2021,Oman/5219580/2021
Lex Leong et al	1	unknown	unknown	unknown	Australia/SA0644/2021
Seiichiro Fujisaki et al	2	unknown	unknown	unknown	Mongolia/UB-272568/2021,Mongolia/UB-298591/2021
Nabaes Jodar et al	1	unknown	unknown	unknown	Argentina/PAIS-A0846/2021
N.Siafakas et al	1	unknown	unknown	unknown	Greece/10156005/2021
"Giovanni Savarese et al	1	unknown	unknown	unknown	Italy/CAM-AMES-43-70/2021
Sui-Yuan Chang et al	1	unknown	unknown	unknown	Taiwan/NTU101/2021
Dino Pecar et al	2	unknown	unknown	unknown	BosniaandHerzegovina/AGCI574/2021,BosniaandHerzegovina/BM10602/2021
Dominik Strapagiel et al	1	unknown	unknown	unknown	Poland/WGS-CoV_PZH-LUM-0174/2021
Nazym Tleumbetova et al	2	unknown	unknown	unknown	Kazakhstan/KAR-NRL-558S/2021,Kazakhstan/ALM-NRL-293S/2021
Alexis Robitaille et al	1	unknown	unknown	unknown	Germany/HH-HPI-p6768/2021
Nichola Duckworth et al	1	unknown	unknown	unknown	England/NOTT-251FC5/2021
Nihad Al-Rashedi et al	1	unknown	unknown	unknown	Iraq/Samawa-1/2021
Fiona Crispie et al	1	unknown	unknown	unknown	Ireland/DL-NVRL-t90IRL10989/2021
Gkikas Magiorkinis et al	1	unknown	unknown	unknown	Greece/EKAR_84926/2021
Paywast Jamal Jalal et al	3	unknown	unknown	unknown	Iraq/DSeq-C11/2021,Iraq/DSeq-C28/2021,Iraq/DSeq-C24/2021
Frauke Goeman et al	1	unknown	unknown	unknown	Italy/LAZ-IFO-06043076/2021
Shah Jahan et al	1	unknown	unknown	unknown	Pakistan/UHS2-Pak-10/2021
ANDLEEB HANIF et al	1	unknown	unknown	unknown	Pakistan/PPHRL-AH022/2021
Gytis Dudas et al	1	unknown	unknown	unknown	Lithuania/S21C1132/2021
Daniel Naumovas et al	1	unknown	unknown	unknown	Lithuania/S21E1108/2021
Saori Ueda et al	1	unknown	unknown	unknown	Japan/PG-49770/2021
Ryohei Nomoto et al	2	unknown	unknown	unknown	Japan/PG-25823/2021,Japan/PG-32174/2021
Asumi Hirata-Saito et al	1	unknown	unknown	unknown	Japan/PG-116846/2021
Al-Jawabreh et al	1	unknown	unknown	unknown	Palestine/AAS78/2021
Marlena Stadtmüller et al	1	unknown	unknown	unknown	CzechRepublic/UKDD-MUNL-U135113/2021
Bernadett Pályi et al	1	unknown	unknown	unknown	Hungary/7311_8/2021
Viktória Čabanová et al	1	unknown	unknown	unknown	Slovakia/UKBA-1010/2020
Kristína Boršová et al	1	unknown	unknown	unknown	Slovakia/UKBA-1680/2021
M et al	1	unknown	unknown	unknown	Andorra/AND-235_2118213847_GC/2021
Annika Brinkmann et al	1	unknown	unknown	unknown	Ukraine/Kyiv-PHC-0025/2021
Viktoria Cabanova et al	2	unknown	unknown	unknown	Slovakia/UKBA-3409/2021,Slovakia/UKBA-2744/2021
Vladimír Hampl et al	1	unknown	unknown	unknown	CzechRepublic/NRL_6998/2021
Mouna Ouadghiri et al	1	unknown	unknown	unknown	Morocco/FMP-286/2021
Giorgi Gogoladze et al	1	unknown	unknown	unknown	Georgia/Tb-SNGS049/2021
Khailany et al	1	unknown	unknown	unknown	Iraq/Erbil1/2021
Robin Marwal et al	1	unknown	unknown	unknown	India/MP-NCDC-1609222/2021
Cecile Troupin et al	1	unknown	unknown	unknown	Cambodia/22-2106011327/2021
Emmanuel Lecorche et al	1	unknown	unknown	unknown	Monaco/CERBAHC-HTNG3AFX2-S17/2021
Carlo Federico Perno et al	1	unknown	unknown	unknown	Italy/LAZ-OPBG_538/2021
Morang'a et al	1	unknown	unknown	unknown	Ghana/WACCBIP-GS111/2021
Lobiuc Andrei et al	1	unknown	unknown	unknown	Romania/6105/2021
Tarik Aanniz et al	1	unknown	unknown	unknown	Morocco/FMP-215/2021
Christophe Rodriguez et al	1	unknown	unknown	unknown	France/GP-HMN-21052200197/2021

## Sheet: Novel intrahost snvs (Fig2b)
position	base	sample	patient id	days from index	base in primer	reference nuclotide	consensus nucleotide	depth	consensus base fraction	total reads	ambiguous base	fraction	type	gene	product	aa substitution	major snv	position base
569	A	VS_44013	P3	213	N	g	g	3061	0.877164	368	FALSE	0.120261	non synonymous	ORF1a	nsp1	E102K	0	G569A
569	A	VS_47712	P3	266	N	g	g	1978	0.514661	1018	FALSE	0.516489	non synonymous	ORF1a	nsp1	E102K	1	G569A
670	G	VS_35396	P4	104	N	t	t	2649	0.893922	280	FALSE	0.10574	non synonymous	ORF1a	nsp1	S135R	0	T670G
670	G	VS_36720	P4	132	N	t	t	124	0.854839	18	FALSE	0.145161	non synonymous	ORF1a	nsp1	S135R	0	T670G
1063	T	VS_44964	P3	218	N	c	c	878	0.671982	286	FALSE	0.326484	synonoymous	ORF1a	nsp2		0	C1063T
1063	T	VS_46574	P3	245	N	c	t	375	0.605333	227	FALSE	0.608579	synonoymous	ORF1a	nsp2		1	C1063T
1063	T	VS_47284	P3	255	N	c	c	1093	0.84172	164	FALSE	0.150874	synonoymous	ORF1a	nsp2		0	C1063T
1063	T	VS_47712	P3	266	N	c	c	1558	0.815148	286	FALSE	0.183805	synonoymous	ORF1a	nsp2		0	C1063T
3085	T	VS_44013	P3	213	N	g	g	6887	0.576884	3973	FALSE	0.576968	non synonymous	ORF1a	nsp3	E940/122D	1	G3085T
3085	T	VS_44964	P3	218	N	g	g	2199	0.855844	316	FALSE	0.143767	non synonymous	ORF1a	nsp3	E940/122D	0	G3085T
3085	T	VS_47284	P3	255	N	g	g	3359	0.692468	1029	FALSE	0.306432	non synonymous	ORF1a	nsp3	E940/122D	0	G3085T
3267	T	VS_44012	P3	209	N	c	c	448	0.763393	106	FALSE	0.236607	non synonymous	ORF1a	nsp3	T1001/183I	0	C3267T
3267	T	VS_44013	P3	213	N	c	c	6035	0.627175	3785	FALSE	0.627279	non synonymous	ORF1a	nsp3	T1001/183I	1	C3267T
3267	T	VS_44964	P3	218	N	c	c	2038	0.73209	545	FALSE	0.26755	non synonymous	ORF1a	nsp3	T1001/183I	0	C3267T
3267	T	VS_45939	P3	232	N	c	t	3808	0.874737	3331	FALSE	0.87681	non synonymous	ORF1a	nsp3	T1001/183I	1	C3267T
3267	T	VS_46574	P3	245	N	c	c	1133	0.656664	389	FALSE	0.343336	non synonymous	ORF1a	nsp3	T1001/183I	0	C3267T
3267	T	VS_47284	P3	255	N	c	t	3100	0.678065	2102	FALSE	0.67916	non synonymous	ORF1a	nsp3	T1001/183I	1	C3267T
3267	T	VS_47712	P3	266	N	c	c	6579	0.633683	2395	FALSE	0.364869	non synonymous	ORF1a	nsp3	T1001/183I	0	C3267T
4184	A	VS_35396	P4	104	N	g	g	1110	0.774775	250	FALSE	0.225225	non synonymous	ORF1a	nsp3	G1307/489S	0	G4184A
4184	A	VS_36720	P4	132	N	g	g	691	0.787265	147	FALSE	0.212735	non synonymous	ORF1a	nsp3	G1307/489S	0	G4184A
4321	T	VS_35396	P4	104	N	c	c	1104	0.782609	239	FALSE	0.216682	synonoymous	ORF1a	nsp3		0	C4321T
4321	T	VS_36720	P4	132	N	c	c	566	0.791519	118	FALSE	0.208481	synonoymous	ORF1a	nsp3		0	C4321T
4391	A	VS_45939	P3	232	N	c	c	227	0.69163	157	FALSE	0.697778	synonoymous	ORF1a	nsp3	NA	1	C4391A
4391	A	VS_46574	P3	245	N	c	c	674	0.772997	153	FALSE	0.227003	synonoymous	ORF1a	nsp3	NA	0	C4391A
4391	A	VS_47284	P3	255	N	c	c	1521	0.707429	441	FALSE	0.290705	synonoymous	ORF1a	nsp3	NA	0	C4391A
4965	A	VS_44012	P3	209	N	c	c	277	0.855596	39	FALSE	0.141304	non synonymous	ORF1a	nsp3	T1567/749N	0	C4965A
4965	A	VS_44013	P3	213	N	c	c	1367	0.61741	844	FALSE	0.617862	non synonymous	ORF1a	nsp3	T1567/749N	1	C4965A
4965	A	VS_44964	P3	218	N	c	c	1701	0.797178	345	FALSE	0.202822	non synonymous	ORF1a	nsp3	T1567/749N	0	C4965A
4965	A	VS_47284	P3	255	N	c	c	1867	0.686663	583	FALSE	0.312601	non synonymous	ORF1a	nsp3	T1567/749N	0	C4965A
5497	T	VS_35885	P3	111	N	c	c	703	0.826458	122	FALSE	0.173542	synonoymous	ORF1a	nsp3	NA	0	C5497T
5497	T	VS_39601	P3	147	N	c	c	1494	0.839357	239	FALSE	0.16008	synonoymous	ORF1a	nsp3	NA	0	C5497T
5497	T	VS_44015	P3	192	N	c	c	1457	0.59849	584	FALSE	0.401099	synonoymous	ORF1a	nsp3	NA	0	C5497T
5614	C	VS_44015	P3	192	N	t	t	1302	0.725806	357	FALSE	0.274194	NA	ORF1a	nsp3	NA	0	T5614C
5614	C	VS_44015	P3	192	N	t	t	1302	0.725806	357	FALSE	0.274194	synonoymous	ORF1a	nsp3	NA	0	T5614C
5614	C	VS_44012	P3	209	N	t	t	374	0.636364	136	FALSE	0.363636	NA	ORF1a	nsp3	NA	0	T5614C
5614	C	VS_44012	P3	209	N	t	t	374	0.636364	136	FALSE	0.363636	synonoymous	ORF1a	nsp3	NA	0	T5614C
5648	C	VS_44012	P3	209	N	a	a	378	0.767196	87	FALSE	0.230769	non synonymous	ORF1a	nsp3	K1795/977Q	0	A5648C
5648	C	VS_44013	P3	213	N	a	c	721	0.850208	613	FALSE	0.850208	non synonymous	ORF1a	nsp3	K1795/977Q	1	A5648C
5648	C	VS_44964	P3	218	N	a	a	1792	0.570871	1023	FALSE	0.571508	non synonymous	ORF1a	nsp3	K1795/977Q	1	A5648C
5648	C	VS_45939	P3	232	N	a	c	98	0.938776	0	TRUE	1	NA	ORF1a	nsp3	K1795/977Q	0	A5648C
5648	C	VS_46574	P3	245	N	a	a	747	0.607764	293	FALSE	0.392236	non synonymous	ORF1a	nsp3	K1795/977Q	0	A5648C
5648	C	VS_47284	P3	255	N	a	c	1736	0.717742	1246	FALSE	0.718156	non synonymous	ORF1a	nsp3	K1795/977Q	1	A5648C
5648	C	VS_47712	P3	266	N	a	c	97	0.804124	0	TRUE	1	NA	ORF1a	nsp3	K1795/977Q	0	A5648C
6001	C	VS_34181	P1	72	N	t	c	296	0.878378	260	FALSE	0.878378	synonoymous	ORF1a	nsp3	NA	1	T6001C
6001	C	VS_34549	P1	81	N	t	t	557	0.759425	132	FALSE	0.237838	synonoymous	ORF1a	nsp3	NA	0	T6001C
6001	C	VS_34302	P2	76	N	t	c	186	0.994624	185	FALSE	1	NA	ORF1a	nsp3	NA	1	T6001C
6001	C	VS_35355	P3	101	N	t	c	300	1	300	FALSE	1	NA	ORF1a	nsp3	NA	1	T6001C
6001	C	VS_35885	P3	111	N	t	c	332	1	332	FALSE	1	NA	ORF1a	nsp3	NA	1	T6001C
6001	C	VS_35916	P3	114	N	t	c	399	0.997494	398	FALSE	1	NA	ORF1a	nsp3	NA	1	T6001C
6001	C	VS_36651	P3	130	N	t	c	582	1	582	FALSE	1	NA	ORF1a	nsp3	NA	1	T6001C
6001	C	VS_39601	P3	147	N	t	c	720	0.998611	719	FALSE	1	NA	ORF1a	nsp3	NA	1	T6001C
6001	C	VS_44015	P3	192	N	t	c	711	0.998594	710	FALSE	1	NA	ORF1a	nsp3	NA	1	T6001C
6001	C	VS_44012	P3	209	N	t	c	294	0.996599	293	FALSE	1	NA	ORF1a	nsp3	NA	1	T6001C
6001	C	VS_44013	P3	213	N	t	c	370	0.997297	369	FALSE	1	NA	ORF1a	nsp3	NA	1	T6001C
6001	C	VS_44964	P3	218	N	t	c	676	0.995562	673	FALSE	1	NA	ORF1a	nsp3	NA	1	T6001C
6001	C	VS_45939	P3	232	N	t	c	65	1	0	TRUE	1	NA	ORF1a	nsp3	NA	0	T6001C
6001	C	VS_46574	P3	245	N	t	c	316	0.996835	315	FALSE	1	NA	ORF1a	nsp3	NA	1	T6001C
6001	C	VS_47284	P3	255	N	t	c	812	0.996305	809	FALSE	1	NA	ORF1a	nsp3	NA	1	T6001C
6001	C	VS_47712	P3	266	N	t	c	58	0.982759	0	TRUE	1	NA	ORF1a	nsp3	NA	0	T6001C
6001	C	VS_35396	P4	104	N	t	t	167	0.634731	106	FALSE	0.634731	synonoymous	ORF1a	nsp3	NA	1	T6001C
6001	C	VS_35711	P4	111	N	t	c	236	1	236	FALSE	1	NA	ORF1a	nsp3	NA	1	T6001C
6001	C	VS_36366	P4	125	N	t	c	613	1	613	FALSE	1	NA	ORF1a	nsp3	NA	1	T6001C
6001	C	VS_36720	P4	132	N	t	c	34	1	0	TRUE	1	NA	ORF1a	nsp3	NA	0	T6001C
6238	C	VS_44013	P3	213	N	t	t	638	0.623824	398	FALSE	0.625786	synonoymous	ORF1a	nsp3	NA	1	T6238C
6238	C	VS_44964	P3	218	N	t	t	1028	0.864786	136	FALSE	0.132425	synonoymous	ORF1a	nsp3	NA	0	T6238C
6238	C	VS_47284	P3	255	N	t	t	1088	0.701287	321	FALSE	0.295037	synonoymous	ORF1a	nsp3	NA	0	T6238C
6538	T	VS_44964	P3	218	N	c	c	842	0.628266	311	FALSE	0.370238	synonoymous	ORF1a	nsp3		0	C6538T
6538	T	VS_46574	P3	245	N	c	c	565	0.624779	353	FALSE	0.625887	synonoymous	ORF1a	nsp3		1	C6538T
6538	T	VS_47284	P3	255	N	c	c	1136	0.756162	273	FALSE	0.240317	synonoymous	ORF1a	nsp3		0	C6538T
6538	T	VS_47712	P3	266	N	c	c	176	0.732955	47	FALSE	0.267045	synonoymous	ORF1a	nsp3		0	C6538T
7399	G	VS_36366	P4	125	N	a	g	1599	0.794246	1270	FALSE	0.794246	synonoymous	ORF1a	nsp3	NA	1	A7399G
7399	G	VS_36720	P4	132	N	a	g	180	0.805556	145	FALSE	0.805556	synonoymous	ORF1a	nsp3	NA	1	A7399G
8278	C	VS_44964	P3	218	N	t	t	1233	0.848337	187	FALSE	0.151663	synonoymous	ORF1a	nsp3		0	T8278C
8278	C	VS_46574	P3	245	N	t	t	471	0.85138	70	FALSE	0.14862	synonoymous	ORF1a	nsp3		0	T8278C
8278	C	VS_47712	P3	266	N	t	t	124	0.612903	48	FALSE	0.387097	synonoymous	ORF1a	nsp3		0	T8278C
10198	T	VS_35396	P4	104	Y	c	c	920	0.858696	130	FALSE	0.141304	synonoymous	ORF1a	nsp5		0	C10198T
10198	T	VS_36720	P4	132	Y	c	c	111	0.711712	32	FALSE	0.288288	synonoymous	ORF1a	nsp5		0	C10198T
13458	T	VS_44012	P3	209	N	c	c	115	0.669565	38	FALSE	0.330435	non synonymous	ORF1a	nsp12	S4398L/S6L	0	C13458T
13458	T	VS_44013	P3	213	N	c	t	1715	0.932362	1599	FALSE	1	NA	ORF1a	nsp12	S4398L/S6L	1	C13458T
13458	T	VS_44964	P3	218	N	c	t	1640	0.995122	1632	FALSE	1	NA	ORF1a	nsp12	S4398L/S6L	1	C13458T
13458	T	VS_45939	P3	232	N	c	t	141	0.964539	136	FALSE	1	NA	ORF1a	nsp12	S4398L/S6L	1	C13458T
13458	T	VS_46574	P3	245	N	c	t	802	0.998753	801	FALSE	1	NA	ORF1a	nsp12	S4398L/S6L	1	C13458T
13458	T	VS_47284	P3	255	N	c	t	1674	0.994624	1665	FALSE	1	NA	ORF1a	nsp12	S4398L/S6L	1	C13458T
13458	T	VS_47712	P3	266	N	c	t	1019	0.994112	1013	FALSE	1	NA	ORF1a	nsp12	S4398L/S6L	1	C13458T
15451	A	VS_44012	P3	209	N	g	g	431	0.890951	47	FALSE	0.109049	non synonymous	ORF1b	nsp12	G5063/671S	0	G15451A
15451	A	VS_44964	P3	218	N	g	g	2396	0.872287	302	FALSE	0.126096	non synonymous	ORF1b	nsp12	G5063/671S	0	G15451A
15451	A	VS_45939	P3	232	N	g	a	832	0.873798	727	FALSE	0.873798	non synonymous	ORF1b	nsp12	G5063/671S	1	G15451A
15451	A	VS_46574	P3	245	N	g	g	1374	0.661572	464	FALSE	0.337946	non synonymous	ORF1b	nsp12	G5063/671S	0	G15451A
15451	A	VS_47284	P3	255	N	g	g	2547	0.572831	1084	FALSE	0.426268	non synonymous	ORF1b	nsp12	G5063/671S	0	G15451A
15451	A	VS_47712	P3	266	N	g	g	1697	0.515027	823	FALSE	0.484973	non synonymous	ORF1b	nsp12	G5063/671S	0	G15451A
15714	T	VS_35396	P4	104	N	c	c	1258	0.701908	375	FALSE	0.298092	synonoymous	ORF1b	nsp12		0	C15714T
15714	T	VS_36720	P4	132	N	c	c	575	0.831304	97	FALSE	0.168696	synonoymous	ORF1b	nsp12		0	C15714T
15924	T	VS_44964	P3	218	N	c	c	2815	0.643339	996	FALSE	0.354448	synonoymous	ORF1b	nsp12		0	C15924T
15924	T	VS_46574	P3	245	N	c	c	1237	0.530315	656	FALSE	0.530744	synonoymous	ORF1b	nsp12		1	C15924T
15924	T	VS_47284	P3	255	N	c	c	2744	0.78535	585	FALSE	0.213504	synonoymous	ORF1b	nsp12		0	C15924T
15924	T	VS_47712	P3	266	N	c	c	2825	0.766372	659	FALSE	0.233357	synonoymous	ORF1b	nsp12		0	C15924T
17138	T	VS_46574	P3	245	Y	c	c	863	0.625724	540	FALSE	0.625724	non synonymous	ORF1b	nsp13	S5625/301F	1	C17138T
17138	T	VS_47284	P3	255	Y	c	c	2315	0.771058	524	FALSE	0.226546	non synonymous	ORF1b	nsp13	S5625/301F	0	C17138T
17138	T	VS_47712	P3	266	Y	c	c	2004	0.750499	499	FALSE	0.249126	non synonymous	ORF1b	nsp13	S5625/301F	0	C17138T
19164	T	VS_44015	P3	192	N	c	c	347	0.737752	91	FALSE	0.262248	synonoymous	ORF1b		NA	0	C19164T
19164	T	VS_44012	P3	209	N	c	c	223	0.695067	68	FALSE	0.304933	synonoymous	ORF1b		NA	0	C19164T
19955	T	VS_35396	P4	104	N	c	c	1932	0.849896	290	FALSE	0.150104	non synonymous	ORF1b	nsp16	T6563/112I	0	C19955T
19955	T	VS_36720	P4	132	N	c	c	304	0.746711	76	FALSE	0.250825	non synonymous	ORF1b	nsp16	T6563/112I	0	C19955T
20055	G	VS_35396	P4	104	N	a	a	2036	0.849214	307	FALSE	0.150786	synonoymous	ORF1b	nsp16		0	A20055G
20055	G	VS_36720	P4	132	N	a	a	287	0.763066	68	FALSE	0.236934	synonoymous	ORF1b	nsp16		0	A20055G
21618	T	VS_35396	P4	104	N	c	c	289	0.761246	69	FALSE	0.238754	non synonymous	S		T19I	0	C21618T
21618	T	VS_36720	P4	132	N	c	c	427	0.880562	50	FALSE	0.117371	non synonymous	S		T19I	0	C21618T
21850	T	VS_34181	P1	72	N	g	t	589	0.862479	508	FALSE	0.862479	non synonymous	S	NTD	E96D	1	G21850T
21850	T	VS_34549	P1	81	N	g	g	950	0.833684	158	FALSE	0.166316	non synonymous	S	NTD	E96D	0	G21850T
21850	T	VS_34302	P2	76	N	g	t	502	0.986056	495	FALSE	1	NA	S	NTD	E96D	1	G21850T
21850	T	VS_35355	P3	101	N	g	t	375	0.997333	374	FALSE	1	NA	S	NTD	E96D	1	G21850T
21850	T	VS_35885	P3	111	N	g	t	144	1	144	FALSE	1	NA	S	NTD	E96D	1	G21850T
21850	T	VS_35916	P3	114	N	g	t	499	1	499	FALSE	1	NA	S	NTD	E96D	1	G21850T
21850	T	VS_36651	P3	130	N	g	t	122	1	122	FALSE	1	NA	S	NTD	E96D	1	G21850T
21850	T	VS_39601	P3	147	N	g	t	297	1	297	FALSE	1	NA	S	NTD	E96D	1	G21850T
21850	T	VS_44015	P3	192	N	g	t	181	0.994475	180	FALSE	1	NA	S	NTD	E96D	1	G21850T
21850	T	VS_44012	P3	209	N	g	t	106	0.990566	105	FALSE	1	NA	S	NTD	E96D	1	G21850T
21850	T	VS_44013	P3	213	N	g	t	1013	0.999013	1012	FALSE	1	NA	S	NTD	E96D	1	G21850T
21850	T	VS_44964	P3	218	N	g	t	850	0.996471	847	FALSE	1	NA	S	NTD	E96D	1	G21850T
21850	T	VS_45939	P3	232	N	g	t	73	1	0	TRUE	1	NA	S	NTD	E96D	0	G21850T
21850	T	VS_46574	P3	245	N	g	t	363	1	363	FALSE	1	NA	S	NTD	E96D	1	G21850T
21850	T	VS_47284	P3	255	N	g	t	1026	0.995127	1021	FALSE	1	NA	S	NTD	E96D	1	G21850T
21850	T	VS_47712	P3	266	N	g	t	809	1	809	FALSE	1	NA	S	NTD	E96D	1	G21850T
21850	T	VS_35396	P4	104	N	g	t	239	0.782427	187	FALSE	0.782427	non synonymous	S	NTD	E96D	1	G21850T
21850	T	VS_35711	P4	111	N	g	t	178	1	178	FALSE	1	NA	S	NTD	E96D	1	G21850T
21850	T	VS_36366	P4	125	N	g	t	1475	1	1475	FALSE	1	NA	S	NTD	E96D	1	G21850T
21850	T	VS_36720	P4	132	N	g	g	372	0.672043	250	FALSE	0.672043	non synonymous	S	NTD	E96D	1	G21850T
22088	T	VS_33662	P1	48	N	c	c	572	0.594406	340	FALSE	0.598592	non synonymous	S	NTD	L176F	1	C22088T
22088	T	VS_34101	P1	64	N	c	t	70	0.957143	0	TRUE	1	NA	S	NTD	L176F	0	C22088T
22088	T	VS_34181	P1	72	N	c	c	385	0.896104	39	FALSE	0.101562	non synonymous	S	NTD	L176F	0	C22088T
22088	T	VS_34549	P1	81	N	c	t	453	0.838852	380	FALSE	0.852018	non synonymous	S	NTD	L176F	1	C22088T
22323	T	VS_44964	P3	218	N	c	c	703	0.876245	85	FALSE	0.121255	non synonymous	S	NTD	S254F	0	C22323T
22323	T	VS_45939	P3	232	N	c	t	108	0.944444	102	FALSE	1	NA	S	NTD	S254F	1	C22323T
22323	T	VS_46574	P3	245	N	c	c	410	0.814634	75	FALSE	0.183374	non synonymous	S	NTD	S254F	0	C22323T
22323	T	VS_47284	P3	255	N	c	c	826	0.651332	286	FALSE	0.347087	non synonymous	S	NTD	S254F	0	C22323T
22323	T	VS_47712	P3	266	N	c	c	465	0.643011	299	FALSE	0.644397	non synonymous	S	NTD	S254F	1	C22323T
22599	C	VS_33255	P1	40	N	g	c	1102	1	1102	FALSE	1	NA	S	RBD	R346T	1	G22599C
22599	C	VS_33662	P1	48	N	g	c	516	1	516	FALSE	1	NA	S	RBD	R346T	1	G22599C
22599	C	VS_34101	P1	64	N	g	c	82	1	0	TRUE	1	NA	S	RBD	R346T	0	G22599C
22599	C	VS_34181	P1	72	N	g	c	463	0.99784	462	FALSE	1	NA	S	RBD	R346T	1	G22599C
22599	C	VS_34549	P1	81	N	g	c	1333	0.99925	1332	FALSE	1	NA	S	RBD	R346T	1	G22599C
22599	C	VS_34302	P2	76	N	g	c	71	1	0	TRUE	1	NA	S	RBD	R346T	0	G22599C
22599	C	VS_35355	P3	101	N	g	c	541	1	541	FALSE	1	NA	S	RBD	R346T	1	G22599C
22599	C	VS_35885	P3	111	N	g	c	545	1	545	FALSE	1	NA	S	RBD	R346T	1	G22599C
22599	C	VS_35916	P3	114	N	g	c	800	1	800	FALSE	1	NA	S	RBD	R346T	1	G22599C
22599	C	VS_36651	P3	130	N	g	c	699	0.997139	697	FALSE	1	NA	S	RBD	R346T	1	G22599C
22599	C	VS_39601	P3	147	N	g	c	937	1	937	FALSE	1	NA	S	RBD	R346T	1	G22599C
22599	C	VS_44015	P3	192	N	g	c	175	1	175	FALSE	1	NA	S	RBD	R346T	1	G22599C
22599	C	VS_44012	P3	209	N	g	c	38	1	0	TRUE	1	NA	S	RBD	R346T	0	G22599C
22599	C	VS_44013	P3	213	N	g	c	848	0.998821	847	FALSE	1	NA	S	RBD	R346T	1	G22599C
22599	C	VS_44964	P3	218	N	g	c	959	0.996872	956	FALSE	1	NA	S	RBD	R346T	1	G22599C
22599	C	VS_45939	P3	232	N	g	c	183	0.989071	181	FALSE	1	NA	S	RBD	R346T	1	G22599C
22599	C	VS_46574	P3	245	N	g	c	514	0.996109	512	FALSE	1	NA	S	RBD	R346T	1	G22599C
22599	C	VS_47284	P3	255	N	g	c	1235	1	1235	FALSE	1	NA	S	RBD	R346T	1	G22599C
22599	C	VS_47712	P3	266	N	g	c	179	0.787709	141	FALSE	0.787709	non synonymous	S	RBD	R346T	1	G22599C
22599	C	VS_35396	P4	104	N	g	g	218	0.724771	158	FALSE	0.724771	non synonymous	S	RBD	R346T	1	G22599C
22599	C	VS_35711	P4	111	N	g	c	353	0.997167	352	FALSE	1	NA	S	RBD	R346T	1	G22599C
22599	C	VS_36366	P4	125	N	g	c	709	1	709	FALSE	1	NA	S	RBD	R346T	1	G22599C
22599	C	VS_36720	P4	132	N	g	c	91	1	0	TRUE	1	NA	S	RBD	R346T	0	G22599C
22629	C	VS_44013	P3	213	N	a	a	855	0.547368	468	FALSE	0.547368	non synonymous	S	RBD	K356T	1	A22629C
22629	C	VS_44964	P3	218	N	a	a	1082	0.82902	182	FALSE	0.168675	non synonymous	S	RBD	K356T	0	A22629C
22629	C	VS_47284	P3	255	N	a	a	1281	0.624512	479	FALSE	0.374511	non synonymous	S	RBD	K356T	0	A22629C
22629	C	VS_47712	P3	266	N	a	a	194	0.865979	26	FALSE	0.134021	non synonymous	S	RBD	K356T	0	A22629C
22713	T	VS_35885	P3	111	N	c	c	635	0.658268	214	FALSE	0.337008	non synonymous	S	RBD	P384L	0	C22713T
22713	T	VS_35916	P3	114	N	c	c	1030	0.834951	169	FALSE	0.164237	non synonymous	S	RBD	P384L	0	C22713T
22713	T	VS_39601	P3	147	N	c	c	1093	0.844465	169	FALSE	0.154762	non synonymous	S	RBD	P384L	0	C22713T
22713	T	VS_44013	P3	213	N	c	c	976	0.535861	523	FALSE	0.535861	non synonymous	S	RBD	P384L	1	C22713T
22713	T	VS_44964	P3	218	N	c	c	1208	0.865066	157	FALSE	0.130075	non synonymous	S	RBD	P384L	0	C22713T
22713	T	VS_47284	P3	255	N	c	c	1381	0.661839	465	FALSE	0.337201	non synonymous	S	RBD	P384L	0	C22713T
22713	T	VS_47712	P3	266	N	c	c	202	0.871287	26	FALSE	0.128713	non synonymous	S	RBD	P384L	0	C22713T
22785	A	VS_35396	P4	104	N	g	g	260	0.853846	38	FALSE	0.146154	NA	S	RBD	R408K	0	G22785A
22785	A	VS_35711	P4	111	N	g	g	616	0.883117	71	FALSE	0.115447	NA	S	RBD	R408K	0	G22785A
22895	T	VS_35711	P4	111	N	g	g	538	0.656134	184	FALSE	0.342644	non synonymous	S	RBD	V445F	0	G22895T
22895	T	VS_36366	P4	125	N	g	g	846	0.865248	113	FALSE	0.133728	non synonymous	S	RBD	V445F	0	G22895T
22896	C	VS_35711	P4	111	N	t	t	529	0.517958	254	FALSE	0.481061	non synonymous	S	RBD	V445A	0	T22896C
22896	C	VS_36366	P4	125	N	t	c	818	0.797066	652	FALSE	0.797066	non synonymous	S	RBD	V445A	1	T22896C
22904	G	VS_46574	P3	245	N	a	g	618	0.545307	337	FALSE	0.545307	non synonymous	S	RBD	N448D	1	A22904G
22904	G	VS_47284	P3	255	N	a	a	1277	0.797181	259	FALSE	0.202819	non synonymous	S	RBD	N448D	0	A22904G
22904	G	VS_47712	P3	266	N	a	a	198	0.727273	54	FALSE	0.272727	non synonymous	S	RBD	N448D	0	A22904G
22905	G	VS_45939	P3	232	N	a	g	189	0.751323	142	FALSE	0.755319	non synonymous	S	RBD	N448S	1	A22905G
22905	G	VS_46574	P3	245	N	a	a	480	0.74375	123	FALSE	0.25625	non synonymous	S	RBD	N448S	0	A22905G
22905	G	VS_47284	P3	255	N	a	g	1079	0.712697	769	FALSE	0.715349	non synonymous	S	RBD	N448S	1	A22905G
22905	G	VS_47712	P3	266	N	a	a	193	0.642487	68	FALSE	0.354167	non synonymous	S	RBD	N448S	0	A22905G
22926	G	VS_34181	P1	72	N	t	g	644	0.998447	643	FALSE	1	NA	S	RBD	L455W	1	T22926G
22926	G	VS_34549	P1	81	N	t	g	1592	0.997487	1588	FALSE	1	NA	S	RBD	L455W	1	T22926G
22926	G	VS_34302	P2	76	N	t	g	104	1	104	FALSE	1	NA	S	RBD	L455W	1	T22926G
22926	G	VS_35355	P3	101	N	t	g	550	1	550	FALSE	1	NA	S	RBD	L455W	1	T22926G
22926	G	VS_35885	P3	111	N	t	g	455	0.995604	453	FALSE	1	NA	S	RBD	L455W	1	T22926G
22926	G	VS_35916	P3	114	N	t	g	912	0.997807	910	FALSE	1	NA	S	RBD	L455W	1	T22926G
22926	G	VS_36651	P3	130	N	t	g	828	0.998792	827	FALSE	1	NA	S	RBD	L455W	1	T22926G
22926	G	VS_39601	P3	147	N	t	g	1190	0.997479	1187	FALSE	1	NA	S	RBD	L455W	1	T22926G
22926	G	VS_44015	P3	192	N	t	g	226	0.995575	225	FALSE	1	NA	S	RBD	L455W	1	T22926G
22926	G	VS_44012	P3	209	N	t	g	39	0.948718	0	TRUE	1	NA	S	RBD	L455W	0	T22926G
22926	G	VS_44013	P3	213	N	t	g	923	0.994583	918	FALSE	1	NA	S	RBD	L455W	1	T22926G
22926	G	VS_44964	P3	218	N	t	g	1034	0.997099	1031	FALSE	1	NA	S	RBD	L455W	1	T22926G
22926	G	VS_45939	P3	232	N	t	g	203	0.995074	202	FALSE	1	NA	S	RBD	L455W	1	T22926G
22926	G	VS_46574	P3	245	N	t	g	576	0.996528	574	FALSE	1	NA	S	RBD	L455W	1	T22926G
22926	G	VS_47284	P3	255	N	t	g	1177	0.996602	1173	FALSE	1	NA	S	RBD	L455W	1	T22926G
22926	G	VS_47712	P3	266	N	t	g	224	0.995536	223	FALSE	1	NA	S	RBD	L455W	1	T22926G
22926	G	VS_35396	P4	104	N	t	g	253	0.778656	197	FALSE	0.781746	non synonymous	S	RBD	L455W	1	T22926G
22926	G	VS_35711	P4	111	N	t	g	614	1	614	FALSE	1	NA	S	RBD	L455W	1	T22926G
22926	G	VS_36366	P4	125	N	t	g	950	1	950	FALSE	1	NA	S	RBD	L455W	1	T22926G
22926	G	VS_36720	P4	132	N	t	g	90	1	0	TRUE	1	NA	S	RBD	L455W	0	T22926G
22928	C	VS_44964	P3	218	N	t	t	1127	0.875776	135	FALSE	0.120107	non synonymous	S	RBD	F456L	0	T22928C
22928	C	VS_45939	P3	232	N	t	c	206	0.966019	199	FALSE	1	NA	S	RBD	F456L	1	T22928C
22928	C	VS_46574	P3	245	N	t	c	581	0.998279	580	FALSE	1	NA	S	RBD	F456L	1	T22928C
22928	C	VS_47284	P3	255	N	t	c	1189	0.996636	1185	FALSE	1	NA	S	RBD	F456L	1	T22928C
22928	C	VS_47712	P3	266	N	t	c	226	1	226	FALSE	1	NA	S	RBD	F456L	1	T22928C
22928	C	VS_35396	P4	104	N	t	t	279	0.74552	30	FALSE	0.107527	non synonymous	S	RBD	F456L	0	T22928C
22928	G	VS_35396	P4	104	N	t	t	279	0.74552	41	FALSE	0.146953	NA	S	RBD	F456V	0	T22928G
22928	C	VS_35711	P4	111	N	t	t	679	0.637703	176	FALSE	0.259205	non synonymous	S	RBD	F456L	0	T22928C
22928	G	VS_35711	P4	111	N	t	t	679	0.637703	70	FALSE	0.103093	NA	S	RBD	F456V	0	T22928G
22928	C	VS_36366	P4	125	N	t	t	1019	0.797841	152	FALSE	0.149312	non synonymous	S	RBD	F456L	0	T22928C
22928	C	VS_36720	P4	132	N	t	c	95	0.452632	0	TRUE	1	NA	S	RBD	F456L	0	T22928C
22935	T	VS_33255	P1	40	N	a	t	1152	0.997396	1149	FALSE	1	NA	S	RBD	K458M	1	A22935T
22935	T	VS_33662	P1	48	N	a	t	560	0.996429	558	FALSE	1	NA	S	RBD	K458M	1	A22935T
22935	T	VS_34101	P1	64	N	a	t	99	0.989899	0	TRUE	1	NA	S	RBD	K458M	0	A22935T
22935	T	VS_34181	P1	72	N	a	t	666	0.996997	664	FALSE	1	NA	S	RBD	K458M	1	A22935T
22935	T	VS_34549	P1	81	N	a	t	1592	0.998116	1589	FALSE	1	NA	S	RBD	K458M	1	A22935T
22935	T	VS_34302	P2	76	N	a	t	106	0.990566	105	FALSE	1	NA	S	RBD	K458M	1	A22935T
22935	T	VS_35355	P3	101	N	a	t	557	0.998205	556	FALSE	1	NA	S	RBD	K458M	1	A22935T
22935	T	VS_35885	P3	111	N	a	t	468	1	468	FALSE	1	NA	S	RBD	K458M	1	A22935T
22935	T	VS_35916	P3	114	N	a	t	957	0.99791	955	FALSE	1	NA	S	RBD	K458M	1	A22935T
22935	T	VS_36651	P3	130	N	a	t	843	0.992883	837	FALSE	1	NA	S	RBD	K458M	1	A22935T
22935	T	VS_39601	P3	147	N	a	t	1207	0.995857	1202	FALSE	1	NA	S	RBD	K458M	1	A22935T
22935	T	VS_44015	P3	192	N	a	t	224	0.982143	220	FALSE	1	NA	S	RBD	K458M	1	A22935T
22935	T	VS_44013	P3	213	N	a	t	919	0.887922	816	FALSE	0.89083	non synonymous	S	RBD	K458M	1	A22935T
22935	T	VS_44964	P3	218	N	a	t	1013	0.859822	871	FALSE	0.860672	non synonymous	S	RBD	K458M	1	A22935T
22935	T	VS_35396	P4	104	N	a	t	254	0.775591	197	FALSE	0.775591	non synonymous	S	RBD	K458M	1	A22935T
22935	T	VS_35711	P4	111	N	a	t	631	1	631	FALSE	1	NA	S	RBD	K458M	1	A22935T
22935	T	VS_36366	P4	125	N	a	t	948	1	948	FALSE	1	NA	S	RBD	K458M	1	A22935T
22935	T	VS_36720	P4	132	N	a	t	94	1	0	TRUE	1	NA	S	RBD	K458M	0	A22935T
22964	G	VS_35711	P4	111	N	a	a	756	0.542328	346	FALSE	0.457672	non synonymous	S	RBD	V445A	0	A22964G
22964	G	VS_36366	P4	125	N	a	a	1085	0.630415	684	FALSE	0.630415	non synonymous	S	RBD	V445A	1	A22964G
22991	G	VS_34549	P1	81	N	a	g	1737	0.838227	1456	FALSE	0.838227	non synonymous	S	RBD	S477D	1	A22991G
23013	T	VS_33255	P1	40	N	a	t	1340	0.996269	1335	FALSE	1	NA	S	RBD	E484V	1	A23013T
23013	T	VS_33662	P1	48	N	a	t	622	0.998392	621	FALSE	1	NA	S	RBD	E484V	1	A23013T
23013	T	VS_34101	P1	64	N	a	t	102	0.990196	101	FALSE	1	NA	S	RBD	E484V	1	A23013T
23013	T	VS_34181	P1	72	N	a	t	693	1	693	FALSE	1	NA	S	RBD	E484V	1	A23013T
23013	T	VS_34549	P1	81	N	a	t	1675	0.997612	1671	FALSE	1	NA	S	RBD	E484V	1	A23013T
23013	T	VS_34302	P2	76	N	a	t	120	1	120	FALSE	1	NA	S	RBD	E484V	1	A23013T
23013	T	VS_35355	P3	101	N	a	t	616	0.998377	615	FALSE	1	NA	S	RBD	E484V	1	A23013T
23013	T	VS_35885	P3	111	N	a	t	509	0.998035	508	FALSE	1	NA	S	RBD	E484V	1	A23013T
23013	T	VS_35916	P3	114	N	a	t	1036	0.995174	1031	FALSE	1	NA	S	RBD	E484V	1	A23013T
23013	T	VS_36651	P3	130	N	a	t	1024	0.999023	1023	FALSE	1	NA	S	RBD	E484V	1	A23013T
23013	T	VS_39601	P3	147	N	a	t	1314	0.998478	1312	FALSE	1	NA	S	RBD	E484V	1	A23013T
23013	T	VS_44015	P3	192	N	a	t	225	0.986667	222	FALSE	1	NA	S	RBD	E484V	1	A23013T
23013	T	VS_44012	P3	209	N	a	t	38	1	0	TRUE	1	NA	S	RBD	E484V	0	A23013T
23013	T	VS_44013	P3	213	N	a	t	928	0.996767	925	FALSE	1	NA	S	RBD	E484V	1	A23013T
23013	T	VS_44964	P3	218	N	a	t	1114	0.999102	1113	FALSE	1	NA	S	RBD	E484V	1	A23013T
23013	T	VS_45939	P3	232	N	a	t	198	0.994949	197	FALSE	1	NA	S	RBD	E484V	1	A23013T
23013	T	VS_46574	P3	245	N	a	t	653	0.998469	652	FALSE	1	NA	S	RBD	E484V	1	A23013T
23013	T	VS_47284	P3	255	N	a	t	1269	0.99606	1264	FALSE	1	NA	S	RBD	E484V	1	A23013T
23013	T	VS_47712	P3	266	N	a	t	246	0.995935	245	FALSE	1	NA	S	RBD	E484V	1	A23013T
23013	T	VS_35396	P4	104	N	a	t	272	0.753676	205	FALSE	0.753676	non synonymous	S	RBD	E484V	1	A23013T
23013	T	VS_35711	P4	111	N	a	t	723	1	723	FALSE	1	NA	S	RBD	E484V	1	A23013T
23013	T	VS_36366	P4	125	N	a	t	1067	0.999063	1066	FALSE	1	NA	S	RBD	E484V	1	A23013T
23013	T	VS_36720	P4	132	N	a	t	84	1	0	TRUE	1	NA	S	RBD	E484V	0	A23013T
23600	G	VS_34302	P2	76	N	t	g	419	0.940334	394	FALSE	1	NA	S	CSR	S680A	1	T23600G
23603	T	VS_34101	P1	64	N	c	t	180	0.916667	165	FALSE	1	NA	S	CSR	P681Y	1	C23603T
23603	T	VS_34549	P1	81	N	c	t	733	0.777626	570	FALSE	0.777626	non synonymous	S	CSR	P681Y	1	C23603T
23604	G	VS_35355	P3	101	N	c	g	824	0.997573	822	FALSE	1	NA	S	CSR	P681R	1	C23604G
23604	G	VS_35885	P3	111	N	c	g	211	1	211	FALSE	1	NA	S	CSR	P681R	1	C23604G
23604	G	VS_35916	P3	114	N	c	g	1511	0.999338	1510	FALSE	1	NA	S	CSR	P681R	1	C23604G
23604	G	VS_36651	P3	130	N	c	g	248	1	248	FALSE	1	NA	S	CSR	P681R	1	C23604G
23604	G	VS_39601	P3	147	N	c	g	248	1	248	FALSE	1	NA	S	CSR	P681R	1	C23604G
23604	G	VS_44015	P3	192	N	c	g	324	1	324	FALSE	1	NA	S	CSR	P681R	1	C23604G
23604	G	VS_44012	P3	209	N	c	g	127	0.984252	125	FALSE	1	NA	S	CSR	P681R	1	C23604G
23604	G	VS_44013	P3	213	N	c	g	1453	0.997935	1450	FALSE	1	NA	S	CSR	P681R	1	C23604G
23604	G	VS_44964	P3	218	N	c	g	707	0.997171	705	FALSE	1	NA	S	CSR	P681R	1	C23604G
23604	G	VS_45939	P3	232	N	c	g	497	0.995976	495	FALSE	1	NA	S	CSR	P681R	1	C23604G
23604	G	VS_46574	P3	245	N	c	g	545	0.998165	544	FALSE	1	NA	S	CSR	P681R	1	C23604G
23604	G	VS_47284	P3	255	N	c	g	1089	0.999082	1088	FALSE	1	NA	S	CSR	P681R	1	C23604G
23604	G	VS_47712	P3	266	N	c	g	809	0.997528	807	FALSE	1	NA	S	CSR	P681R	1	C23604G
23604	G	VS_35396	P4	104	N	c	g	1492	0.793566	1184	FALSE	0.794098	non synonymous	S	CSR	P681R	1	C23604G
23604	G	VS_35711	P4	111	N	c	g	267	0.996255	266	FALSE	1	NA	S	CSR	P681R	1	C23604G
23604	G	VS_36366	P4	125	N	c	g	1495	0.997993	1492	FALSE	1	NA	S	CSR	P681R	1	C23604G
23604	G	VS_36720	P4	132	N	c	g	240	0.916667	220	FALSE	1	NA	S	CSR	P681R	1	C23604G
23625	T	VS_33255	P1	40	Y	c	t	1476	0.971545	1434	FALSE	1	NA	S	CSR	A688V	1	C23625T
23625	T	VS_33662	P1	48	Y	c	t	1069	0.95884	1025	FALSE	1	NA	S	CSR	A688V	1	C23625T
23625	T	VS_34101	P1	64	Y	c	t	180	0.95	171	FALSE	1	NA	S	CSR	A688V	1	C23625T
23625	T	VS_34181	P1	72	Y	c	t	668	0.973054	650	FALSE	1	NA	S	CSR	A688V	1	C23625T
23625	T	VS_34549	P1	81	Y	c	t	692	0.965318	668	FALSE	1	NA	S	CSR	A688V	1	C23625T
23625	T	VS_34302	P2	76	Y	c	t	465	0.974194	453	FALSE	1	NA	S	CSR	A688V	1	C23625T
23625	T	VS_35355	P3	101	Y	c	t	889	0.992126	882	FALSE	1	NA	S	CSR	A688V	1	C23625T
23625	T	VS_35885	P3	111	Y	c	t	206	0.985437	203	FALSE	1	NA	S	CSR	A688V	1	C23625T
23625	T	VS_35916	P3	114	Y	c	t	1588	0.993703	1578	FALSE	1	NA	S	CSR	A688V	1	C23625T
23625	T	VS_36651	P3	130	Y	c	t	217	1	217	FALSE	1	NA	S	CSR	A688V	1	C23625T
23625	T	VS_39601	P3	147	Y	c	t	194	0.994845	193	FALSE	1	NA	S	CSR	A688V	1	C23625T
23625	T	VS_44015	P3	192	Y	c	t	356	0.949438	338	FALSE	1	NA	S	CSR	A688V	1	C23625T
23625	T	VS_44012	P3	209	Y	c	t	151	0.966887	146	FALSE	1	NA	S	CSR	A688V	1	C23625T
23625	T	VS_44013	P3	213	Y	c	t	1571	0.994271	1562	FALSE	1	NA	S	CSR	A688V	1	C23625T
23625	T	VS_44964	P3	218	Y	c	t	742	0.987871	733	FALSE	1	NA	S	CSR	A688V	1	C23625T
23625	T	VS_45939	P3	232	Y	c	t	554	0.98556	546	FALSE	1	NA	S	CSR	A688V	1	C23625T
23625	T	VS_46574	P3	245	Y	c	t	546	0.990842	541	FALSE	1	NA	S	CSR	A688V	1	C23625T
23625	T	VS_47284	P3	255	Y	c	t	1106	0.985533	1090	FALSE	1	NA	S	CSR	A688V	1	C23625T
23625	T	VS_47712	P3	266	Y	c	t	837	0.985663	825	FALSE	1	NA	S	CSR	A688V	1	C23625T
23625	T	VS_35396	P4	104	Y	c	t	1639	0.788896	1293	FALSE	0.794714	non synonymous	S	CSR	A688V	1	C23625T
23625	T	VS_35711	P4	111	Y	c	t	256	0.996094	255	FALSE	1	NA	S	CSR	A688V	1	C23625T
23625	T	VS_36366	P4	125	Y	c	t	1609	0.993163	1598	FALSE	1	NA	S	CSR	A688V	1	C23625T
23625	T	VS_36720	P4	132	Y	c	t	276	0.905797	250	FALSE	1	NA	S	CSR	A688V	1	C23625T
24368	T	VS_39601	P3	147	N	g	g	368	0.75	70	FALSE	0.190217	non synonymous	S	S2	D936Y	0	G24368T
24368	T	VS_44012	P3	209	N	g	g	493	0.74645	124	FALSE	0.252033	non synonymous	S	S2	D936Y	0	G24368T
24368	T	VS_44013	P3	213	N	g	g	2864	0.892807	305	FALSE	0.106569	non synonymous	S	S2	D936Y	0	G24368T
24368	T	VS_44964	P3	218	N	g	g	1671	0.686415	521	FALSE	0.311976	non synonymous	S	S2	D936Y	0	G24368T
24368	T	VS_47712	P3	266	N	g	g	1324	0.561178	743	FALSE	0.561602	non synonymous	S	S2	D936Y	1	G24368T
24449	T	VS_36651	P3	130	N	g	g	398	0.796482	81	FALSE	0.203518	non synonymous	S	S2	V963F	0	G24449T
24449	T	VS_39601	P3	147	N	g	g	361	0.850416	54	FALSE	0.149584	non synonymous	S	S2	V963F	0	G24449T
24449	T	VS_44015	P3	192	N	g	g	861	0.555168	383	FALSE	0.444832	non synonymous	S	S2	V963F	0	G24449T
24494	G	VS_35916	P3	114	N	a	a	2099	0.857551	298	FALSE	0.14204	non synonymous	S	S2	N978D	0	A24494G
24494	G	VS_36651	P3	130	N	a	a	355	0.723944	97	FALSE	0.274011	non synonymous	S	S2	N978D	0	A24494G
24494	G	VS_44015	P3	192	N	a	a	841	0.502973	423	FALSE	0.503571	non synonymous	S	S2	N978D	1	A24494G
24494	G	VS_44012	P3	209	N	a	a	409	0.584352	170	FALSE	0.415648	non synonymous	S	S2	N978D	0	A24494G
24494	G	VS_44013	P3	213	N	a	a	2096	0.863073	285	FALSE	0.135973	non synonymous	S	S2	N978D	0	A24494G
24494	G	VS_44964	P3	218	N	a	a	1367	0.557425	602	FALSE	0.440703	non synonymous	S	S2	N978D	0	A24494G
24494	G	VS_35396	P4	104	N	a	a	3177	0.885741	363	FALSE	0.114259	non synonymous	S	S2	N978D	0	A24494G
24494	G	VS_35711	P4	111	N	a	a	265	0.743396	68	FALSE	0.256604	non synonymous	S	S2	N978D	0	A24494G
24505	A	VS_44012	P3	209	N	t	t	395	0.835443	64	FALSE	0.162437	non synonymous	S	S2	L981F	0	T24505A
24505	A	VS_44013	P3	213	N	t	t	1775	0.696338	1236	FALSE	0.696731	non synonymous	S	S2	L981F	1	T24505A
24505	A	VS_45939	P3	232	N	t	a	821	0.858709	705	FALSE	0.858709	non synonymous	S	S2	L981F	1	T24505A
24505	A	VS_46574	P3	245	N	t	a	407	0.963145	392	FALSE	1	NA	S	S2	L981F	1	T24505A
24505	A	VS_47284	P3	255	N	t	a	1006	0.700795	705	FALSE	0.700795	non synonymous	S	S2	L981F	1	T24505A
24505	A	VS_47712	P3	266	N	t	t	804	0.766169	187	FALSE	0.232877	non synonymous	S	S2	L981F	0	T24505A
24507	T	VS_44012	P3	209	N	c	c	409	0.838631	65	FALSE	0.159314	non synonymous	S	S2	S982L	0	C24507T
24507	T	VS_44013	P3	213	N	c	c	2164	0.57024	1234	FALSE	0.570768	non synonymous	S	S2	S982L	1	C24507T
24507	T	VS_45939	P3	232	N	c	t	890	0.792135	705	FALSE	0.792135	non synonymous	S	S2	S982L	1	C24507T
24507	T	VS_46574	P3	245	N	c	t	452	0.865044	391	FALSE	0.865044	non synonymous	S	S2	S982L	1	C24507T
24507	T	VS_47284	P3	255	N	c	t	1268	0.555205	704	FALSE	0.555643	non synonymous	S	S2	S982L	1	C24507T
24507	T	VS_47712	P3	266	N	c	c	895	0.787709	188	FALSE	0.210526	non synonymous	S	S2	S982L	0	C24507T
24904	T	VS_44964	P3	218	N	c	c	1260	0.879365	150	FALSE	0.119048	synonoymous	S	S2	NA	0	C24904T
24904	T	VS_45939	P3	232	N	c	c	736	0.896739	75	FALSE	0.102041	synonoymous	S	S2	NA	0	C24904T
24904	T	VS_47284	P3	255	N	c	c	1490	0.790604	306	FALSE	0.206199	synonoymous	S	S2	NA	0	C24904T
25146	G	VS_44015	P3	192	N	a	a	724	0.577348	306	FALSE	0.422652	non synonymous	S	S2	E1195G	0	A25146G
25146	G	VS_44012	P3	209	N	a	a	683	0.821376	121	FALSE	0.177419	non synonymous	S	S2	E1195G	0	A25146G
27211	A	VS_44012	P3	209	N	c	c	538	0.827138	93	FALSE	0.172862	non synonymous	ORF6	ORF6	I4L	0	C27211A
27211	A	VS_44964	P3	218	N	c	c	1369	0.646457	482	FALSE	0.352597	non synonymous	ORF6	ORF6	I4L	0	C27211A
27382	C	VS_35396	P4	104	Y	g	g	2053	0.763273	484	FALSE	0.235982	non synonymous	ORF6	ORF6	D61H	0	G27382C
27382	C	VS_36720	P4	132	Y	g	g	461	0.802603	90	FALSE	0.195652	non synonymous	ORF6	ORF6	D61H	0	G27382C
27383	T	VS_35396	P4	104	N	a	a	2055	0.76253	487	FALSE	0.237098	NA	ORF6	ORF6	NA	0	A27383T
27383	T	VS_36720	P4	132	N	a	a	461	0.800434	91	FALSE	0.197826	NA	ORF6	ORF6	NA	0	A27383T
27384	C	VS_45939	P3	232	N	t	t	1409	0.887154	156	FALSE	0.110795	non synonymous	ORF6	ORF6	D61L	0	T27384C
27384	C	VS_46574	P3	245	N	t	t	570	0.684211	390	FALSE	0.684211	non synonymous	ORF6	ORF6	D61L	1	T27384C
27384	C	VS_47284	P3	255	N	t	t	921	0.842562	144	FALSE	0.156522	non synonymous	ORF6	ORF6	D61L	0	T27384C
27384	C	VS_35396	P4	104	N	t	t	2075	0.766265	485	FALSE	0.233735	non synonymous	ORF6	ORF6	D61L	0	T27384C
27384	C	VS_36720	P4	132	N	t	t	463	0.803456	91	FALSE	0.196544	non synonymous	ORF6	ORF6	D61L	0	T27384C
27509	T	VS_45939	P3	232	N	c	t	1504	0.904255	1360	FALSE	1	NA	ORF7a	ORF7a	T39I/T24I	1	C27509T
27509	T	VS_46574	P3	245	N	c	t	720	0.829167	597	FALSE	0.829167	non synonymous	ORF7a	ORF7a	T39I/T24I	1	C27509T
27509	T	VS_47284	P3	255	N	c	c	1439	0.595552	857	FALSE	0.596381	non synonymous	ORF7a	ORF7a	T39I/T24I	1	C27509T
27509	T	VS_47712	P3	266	N	c	c	187	0.850267	28	FALSE	0.149733	non synonymous	ORF7a	ORF7a	T39I/T24I	0	C27509T
27521	G	VS_44015	P3	192	N	a	a	1095	0.76347	259	FALSE	0.23653	non synonymous	ORF7a	ORF7a	N43S	0	A27521G
27521	G	VS_44013	P3	213	N	a	a	3274	0.745266	498	FALSE	0.152108	non synonymous	ORF7a	ORF7a	N43S	0	A27521G
27521	T	VS_44013	P3	213	N	a	a	3274	0.745266	336	FALSE	0.102627	NA	ORF7a	ORF7a	NA	0	A27521T
27521	G	VS_44964	P3	218	N	a	g	1670	0.702994	1174	FALSE	0.702994	non synonymous	ORF7a	ORF7a	N43S	1	A27521G
27521	G	VS_47284	P3	255	N	a	a	1490	0.889262	165	FALSE	0.110738	non synonymous	ORF7a	ORF7a	N43S	0	A27521G
27521	G	VS_47712	P3	266	N	a	g	193	0.761658	147	FALSE	0.761658	non synonymous	ORF7a	ORF7a	N43S	1	A27521G
27626	A	VS_44015	P3	192	N	g	g	1150	0.54087	528	FALSE	0.45913	non synonymous	ORF7a	ORF7a	R78R	0	G27626A
27626	A	VS_44012	P3	209	N	g	g	837	0.58184	349	FALSE	0.417464	non synonymous	ORF7a	ORF7a	R78R	0	G27626A
27666	T	VS_44013	P3	213	N	g	g	3204	0.890449	350	FALSE	0.109273	non synonymous	ORF7a	ORF7a	E91D	0	G27666T
27666	T	VS_44964	P3	218	N	g	g	1621	0.560148	713	FALSE	0.439852	non synonymous	ORF7a	ORF7a	E91D	0	G27666T
27666	T	VS_47284	P3	255	N	g	g	1357	0.871039	174	FALSE	0.128319	non synonymous	ORF7a	ORF7a	E91D	0	G27666T
27666	T	VS_47712	P3	266	N	g	g	181	0.734807	48	FALSE	0.265193	non synonymous	ORF7a	ORF7a	E91D	0	G27666T
27824	C	VS_33662	P1	48	N	t	t	1105	0.790045	232	FALSE	0.209955	synonoymous	ORF7b	ORF7b	NA	0	T27824C
27824	C	VS_34101	P1	64	N	t	c	3470	0.944957	3279	FALSE	1	NA	ORF7b	ORF7b	NA	1	T27824C
27922	A	VS_44013	P3	213	N	t	t	3492	0.646621	2258	FALSE	0.646991	non synonymous	ORF8	ORF8	N10I	1	T27922A
27922	A	VS_44964	P3	218	N	t	t	1983	0.892083	213	FALSE	0.107467	non synonymous	ORF8	ORF8	N10I	0	T27922A
27922	A	VS_46574	P3	245	N	t	t	174	0.844828	27	FALSE	0.155172	non synonymous	ORF8	ORF8	N10I	0	T27922A
27922	A	VS_47284	P3	255	N	t	t	998	0.56012	436	FALSE	0.438191	non synonymous	ORF8	ORF8	N10I	0	T27922A
27922	A	VS_47712	P3	266	N	t	t	269	0.877323	33	FALSE	0.122677	non synonymous	ORF8	ORF8	N10I	0	T27922A
28253	T	VS_44015	P3	192	N	c	c	1135	0.756828	274	FALSE	0.24141	synonoymous	ORF8	ORF8	NA	0	C28253T
28253	T	VS_44964	P3	218	N	c	c	1871	0.869588	242	FALSE	0.129481	synonoymous	ORF8	ORF8	NA	0	C28253T
28253	T	VS_47284	P3	255	N	c	c	1855	0.836658	298	FALSE	0.16082	synonoymous	ORF8	ORF8	NA	0	C28253T
28541	T	VS_45939	P3	232	N	g	t	2200	0.833182	1833	FALSE	0.83432	synonoymous	N	ORF9b	NA	1	G28541T
28541	T	VS_46574	P3	245	N	g	t	1077	0.793872	855	FALSE	0.793872	synonoymous	N	ORF9b	NA	1	G28541T
28541	T	VS_47284	P3	255	N	g	g	2364	0.713621	672	FALSE	0.284384	synonoymous	N	ORF9b	NA	0	G28541T
28550	A	VS_44015	P3	192	N	c	c	6326	0.562125	3556	FALSE	0.562569	synonoymous	N	ORF9b	NA	1	C28550A
28550	A	VS_44012	P3	209	N	c	a	1417	0.822159	1165	FALSE	0.822159	synonoymous	N	ORF9b	NA	1	C28550A
28550	A	VS_44013	P3	213	N	c	c	6480	0.672531	4358	FALSE	0.67305	synonoymous	N	ORF9b	NA	1	C28550A
28550	A	VS_44964	P3	218	N	c	c	2326	0.528805	1094	FALSE	0.470335	synonoymous	N	ORF9b	NA	0	C28550A
28550	A	VS_47284	P3	255	N	c	c	2268	0.595238	913	FALSE	0.403447	synonoymous	N	ORF9b	NA	0	C28550A
28550	A	VS_47712	P3	266	N	c	c	4214	0.664689	2801	FALSE	0.665163	synonoymous	N	ORF9b	NA	1	C28550A
28567	T	VS_44015	P3	192	N	c	c	5382	0.853029	790	FALSE	0.146813	synonoymous	N	N	NA	0	C28567T
28567	T	VS_44964	P3	218	N	c	c	1909	0.885804	217	FALSE	0.113732	synonoymous	N	N	NA	0	C28567T
28567	T	VS_47284	P3	255	N	c	c	1967	0.820539	350	FALSE	0.178208	synonoymous	N	N	NA	0	C28567T
28570	A	VS_44015	P3	192	N	t	t	5366	0.756057	1298	FALSE	0.241984	synonoymous	N	N	NA	0	T28570A
28570	A	VS_44964	P3	218	N	t	t	1899	0.595577	762	FALSE	0.402536	synonoymous	N	N	NA	0	T28570A
28570	A	VS_47284	P3	255	N	t	t	1971	0.87722	232	FALSE	0.118066	synonoymous	N	N	NA	0	T28570A
28570	A	VS_47712	P3	266	N	t	t	3617	0.696157	1082	FALSE	0.300556	synonoymous	N	N	NA	0	T28570A
28708	T	VS_35885	P3	111	N	c	c	293	0.802048	58	FALSE	0.197952	synonoymous	N	N	NA	0	C28708T
28708	T	VS_39601	P3	147	N	c	c	939	0.822151	165	FALSE	0.175719	synonoymous	N	N	NA	0	C28708T
29230	T	VS_44015	P3	192	N	c	c	6406	0.561661	3598	FALSE	0.561749	synonoymous	N	N	NA	1	C29230T
29230	T	VS_44012	P3	209	N	c	c	765	0.530719	357	FALSE	0.46789	synonoymous	N	N	NA	0	C29230T
29284	T	VS_45939	P3	232	N	c	t	1444	0.828255	1196	FALSE	0.828255	synonoymous	N	N	NA	1	C29284T
29284	T	VS_46574	P3	245	N	c	t	581	0.790017	459	FALSE	0.790017	synonoymous	N	N	NA	1	C29284T
29284	T	VS_47284	P3	255	N	c	c	1372	0.638484	496	FALSE	0.361516	synonoymous	N	N	NA	0	C29284T
29510	C	VS_35396	P4	104	N	a	a	4335	0.803922	848	FALSE	0.195707	non synonymous	N	ORF9b	S413R	0	A29510C
29510	C	VS_36720	P4	132	N	a	a	640	0.735938	169	FALSE	0.264062	non synonymous	N	ORF9b	S413R	0	A29510C

## Sheet: Molecular (Fig3a and Fig3b)
Patient id	Sample_type	Method	days_from_first_positive	days_from_index	Target	CT_value	Result	Sequenced	totalSubstitutions	totalAminoacidSubstitutions	totalSubstitutionsOm	totalNucPrivateSubstitutions	totalSubstitutionsOmicron
P1	Nasopharynx	Other	0	0	NTGT		positive	FALSE
P1	Nasopharynx	PerkinElmer	23	23	NTGT	26.0201	positive	TRUE	53	46	0	0	0
P1	Nasopharynx	PerkinElmer	30	30	NTGT	35.6632	positive	FALSE
P1	Nasopharynx	PerkinElmer	40	40	NTGT	22.3312	positive	TRUE	57	49	57	0	4
P1	Anterior Nares	PerkinElmer	48	48	NTGT	27.7971	positive	TRUE	57	49	57	0	4
P1	Nasopharynx	PerkinElmer	64	64	NTGT	19.9239	positive	TRUE	60	50	60	3	7
P1	Nasopharynx	PerkinElmer	72	72	NTGT	20.7563	positive	TRUE	60	51	60	3	7
P1	Nasopharynx	PerkinElmer	81	81	NTGT	23.23	positive	TRUE	61	51	61	4	8
P2	Nasopharynx	Other	-14	62	NTGT	41	negative	FALSE
P2	Nasopharynx	PerkinElmer	-10	66	NTGT	41	negative	TRUE	61	52	61	4	8
P2	Nasopharynx	PerkinElmer	0	76	NTGT	15.3295	positive	FALSE
P2	Nasopharynx	Other	35	111	NTGT	41	negative	FALSE
P3	Anterior Nares	PerkinElmer	0	101	NTGT	22.9738	positive	TRUE	60	51	60	4	8
P3	Nasopharynx	Simplexa	10	111	NTGT		positive	TRUE	60	51	60	4	8
P3	Nasopharynx	PerkinElmer	13	114	NTGT	24.1082	positive	TRUE	60	51	60	4	8
P3	Anterior Nares	PerkinElmer	29	130	NTGT	26.0274	positive	TRUE	59	50	59	5	8
P3	Nasopharynx	PerkinElmer	46	147	NTGT	23.8999	positive	TRUE	60	51	60	4	8
P3	Anterior Nares	Cepheid	67	168	NTGT	26	positive	FALSE
P3	Anterior Nares	Cepheid	91	192	NTGT	23.1	positive	TRUE	59	51	59	5	8
P3	Anterior Nares	PerkinElmer	108	209	NTGT	31.2	positive	TRUE	59	51	59	7	8
P3	Nasopharynx	PerkinElmer	112	213	NTGT	23.2	positive	TRUE	67	55	67	13	16
P3	Nasopharynx	Cepheid	117	218	NTGT	18.5	positive	TRUE	62	53	62	6	10
P3	Anterior Nares	PerkinElmer	131	232	NTGT	21.2931	positive	TRUE	72	60	72	18	20
P3	Nasopharynx	PerkinElmer	144	245	NTGT	23.6	positive	TRUE	67	56	67	15	16
P3	Anterior Nares	Other	149	250	NTGT		positive	FALSE
P3	Nasopharynx	PerkinElmer	154	255	NTGT	23.9	positive	TRUE	64	54	64	14	14
P3	Nasopharynx	Cepheid	165	266	NTGT	17.7	positive	TRUE	61	54	61	11	11
P4	Anterior Nares	PerkinElmer	-88	16	NTGT	42	negative	FALSE
P4	Nasopharynx	PerkinElmer	-68	36	NTGT	42	negative	FALSE
P4	Nasopharynx	PerkinElmer	-63	41	NTGT	42	negative	FALSE
P4	Nasopharynx	PerkinElmer	-43	61	NTGT	42	negative	FALSE
P4	Nasopharynx	PerkinElmer	-31	73	NTGT	42	negative	FALSE
P4	Anterior Nares	PerkinElmer	0	104	NTGT	26.1762	positive	TRUE	59	50	59	5	8
P4	Anterior Nares	Simplexa	7	111	NTGT		positive	TRUE	59	50	59	4	8
P4	Nasopharynx	PerkinElmer	21	125	NTGT	32.5983	positive	TRUE	63	53	63	7	11
P4	Nasopharynx	PerkinElmer	28	132	NTGT	35.4135	positive	TRUE	60	51	60	8	10

## Sheet: Serology (Fig3c)
PatientID	Test.Description	days_from_index	Arb. Units per mL	COVTT
P1	SARS COV-2 IGG SEMI QUANTITATIVE ASSAY	0	0	Negative
P1	SARS COV-2 IGG SEMI QUANTITATIVE ASSAY	43	288	Positive
P3	SARS COV-2 IGG SEMI QUANTITATIVE ASSAY	113	0	Negative
P3	SARS COV-2 IGG SEMI QUANTITATIVE ASSAY	142	0	Negative
P3	SARS COV-2 IGG SEMI QUANTITATIVE ASSAY	173	0	Negative
P3	SARS COV-2 IGG SEMI QUANTITATIVE ASSAY	180	0	Negative
P3	SARS COV-2 IGG SEMI QUANTITATIVE ASSAY	222	0	Negative
P3	SARS COV-2 IGG SEMI QUANTITATIVE ASSAY	234	56	Positive
P3	SARS COV-2 IGG SEMI QUANTITATIVE ASSAY	241	46	Positive
P3	SARS COV-2 IGG SEMI QUANTITATIVE ASSAY	242	28	Positive
P3	SARS COV-2 IGG SEMI QUANTITATIVE ASSAY	245	29	Positive
P3	SARS COV-2 IGG SEMI QUANTITATIVE ASSAY	253	119	Positive
P2	SARS COV-2 IGG SEMI QUANTITATIVE ASSAY	-41	9	Positive
P2	SARS COV-2 IGG SEMI QUANTITATIVE ASSAY	120	660	Positive
P2	SARS COV-2 IGG SEMI QUANTITATIVE ASSAY	127	665	Positive
P2	SARS COV-2 IGG SEMI QUANTITATIVE ASSAY	155	500	Positive
P2	SARS COV-2 IGG SEMI QUANTITATIVE ASSAY	169	453	Positive
P2	SARS COV-2 IGG SEMI QUANTITATIVE ASSAY	-69	0	Negative
P2	SARS COV-2 IGG SEMI QUANTITATIVE ASSAY	-13	528	Positive
P2	SARS COV-2 IGG SEMI QUANTITATIVE ASSAY	111	677	Positive
P2	SARS COV-2 IGG SEMI QUANTITATIVE ASSAY	134	684	Positive
P2	SARS COV-2 IGG SEMI QUANTITATIVE ASSAY	183	418	Positive
P2	SARS COV-2 IGG SEMI QUANTITATIVE ASSAY	211	1096	Positive
P2	SARS COV-2 IGG SEMI QUANTITATIVE ASSAY	217	1077	Positive
P2	SARS COV-2 IGG SEMI QUANTITATIVE ASSAY	267	798	Positive
P2	SARS COV-2 IGG SEMI QUANTITATIVE ASSAY	239	986	Positive
P4	SARS COV-2 IGG SEMI QUANTITATIVE ASSAY	-225	0	Negative
P4	SARS COV-2 IGG SEMI QUANTITATIVE ASSAY	105	19	Positive
P4	SARS COV-2 IGG SEMI QUANTITATIVE ASSAY	157	26	Positive

## Sheet: Antivirals (Fig3D)
Patient ID	Antiviral	Start	End
P1	Immunoglobulin	8	9
P1	Remdesivir	1	5
P2	Nirmatrelvir-Ritonavir	77	111
P3	Nirmatrelvir-Ritonavir	101	118
P4	Bebtelovimab	105	105

## Sheet: Post-vaccination ID50 (Fig4a)
Condition	Inhibitory dilution 50% (ID50)
	WA1 (WT)	BA.1	BA.1.23
Before booster	11.31	5	5
Before booster	2426	92.18	5
Before booster	37.43	5	5
Before booster	57.54	10.56	12
Before booster	350.3	31.75	10.59
Before booster	33.49	5	5
Before booster	104.8	10.57	5
Before booster	57.54	5	5
Before booster	10.8	5	5
After booster	1709	274	29.64
After booster	1001	273	95.96
After booster	2764	518.2	119.1
After booster	1709	97.47	57.54
After booster	2875	264.5	142.3
After booster	2826	99.89	12.53
After booster	1709	270.7	43.7
After booster	968.6	45.76	11.75
After booster	1028	88.37	29.97

## Sheet: Post-booster ID50 (Fig4b)
Condition	Strain
	WA1 (WT)	BA.1	BA.1.23
Before BA.1 infection	87.31	5	5
Before BA.1 infection	142.3	5	5
Before BA.1 infection	277.7	16.43	12.26
Before BA.1 infection	2571	268.6	142.3
Before BA.1 infection	877.8	57.54	34.55
Before BA.1 infection	156.2	66.13	11.43
Before BA.1 infection	116.1	11.32	5
Before BA.1 infection	116.6	16.43	11.43
Before BA.1 infection	804.5	35.6	57.54
Before BA.1 infection	3198	99.01	275
Before BA.1 infection	357.1	11.9	35.04
After BA.1 breakthrough infection	944.3	785.7	518.2
After BA.1 breakthrough infection	6879	1709	1709
After BA.1 breakthrough infection	900.8	287.3	142.3
After BA.1 breakthrough infection	1709	305.2	90.63
After BA.1 breakthrough infection	3006	853.2	1709
After BA.1 breakthrough infection	921.8	286.8	644.9
After BA.1 breakthrough infection	3155	2348	798.3
After BA.1 breakthrough infection	733.1	280.5	518.2
After BA.1 breakthrough infection	6913	842.1	518.2
After BA.1 breakthrough infection	3174	272.9	106.8
After BA.1 breakthrough infection	894.9	118.9	142.3

## Sheet: Patient 2 ID50 (Fig4c)
Condition	Strain
	WA1 (WT)	BA.1	BA.1.23
Before booster	5	5	5
After booster	851.4	5	5
After BA.1 infection timepoint 1	1709	363.7	1108
After BA.1 infection timepoint 2	881.6	270.4	749.9
